# Supplementary material for: Interactive transcriptome analyses of Northern Wild Rice (Zizania palustris L.) and Bipolaris oryzae show convoluted communications during the early stages of fungal brown spot development
Source: Front Plant Sci. 2024 Apr 26;15:1350281. doi: 10.3389/fpls.2024.1350281 (PMC11086184; doi:10.3389/fpls.2024.1350281)
Supplement: Supplementary file 15 [file Table_7.xlsx]

## Sheet: Sheet1
Supplementary Table 7. Primers sequences, transcript and gene names, putative genes annotations, length, R2 and efficiency of Northern Wild Rice and Bipolaris oryzae genes used in the RT-qPCR assays
			Sequence (5’ to 3’)		Length (bases)		Efficiency
Transcript (gene)	Gene ID*	Putative annotation	Forward	Reverse	Forward	Reverse	R2	Efficiency (%)
Northern Wild Rice
DN27975	ZPchr0011g27000	LRR receptor kinase SERK2	TCCGTGTGGATTTGGGATTAG	TTCCCAGTGTGTCTGGTATTG	21	21	0.998	97.79
DN12795	ZPchr0002g25015	Receptor-like protein EIX2	CCATCTGGACATCTGGGAAAT	CTGGTCAGTTTGGAGTGGATAG	21	22	0.991	98.165
DN38604	ZPchr0009g1619	Chitin elicitor receptor kinase 1	CTTCTCCTCCTCCTCCTCTT	CGAGCTCTTGGAAAGGGTATAG	20	22	0.996	98.169
DN54772	ZPchr0011g27322	Respiratory burst oxidase homolog protein B	CAGTTGTCCTCGACGAAGTAG	AGCAACAGCCGGAACAT	21	17	0.989	90.109
DN18967	ZPchr0006g43762	Ent-cassadiene C11-alpha-hydroxylase 1	GAGGAAGTCGTTGTGCTTCT	TCGGAGAAGCGATTCCAAAG	20	20	0.999	90.8
DN1028	ZPchr0010g8932	Subtilisin-chymotrypsin inhibitor-2A	CGTCTCTTTGGCCTCCTTTAC	AGTTCGTCGGACAGCAAATC	21	20	0.994	97.07
DN6083_RG	ZPchr0003g18424	Elongation factor 1-delta 2	TCGCCATCACACCTCAATAAA	TAGTCGCACGCTATTTCTTCTC	21	22	0.997	95.668
DN113_RG	ZPchr0007g4033	Eukaryotic translation initiation factor 4G	CCCTCATCCTCACCCATATTAAC	GTCCATCGGCACCATAGAAA	23	20	0.996	103.34
DN8472_RG	ZPchr0002g24484	Glyceraldehyde-3-phosphate dehydrogenase	GATGTTCCTAGCAGACGAAGAG	CCAAGGTGTTACGCATGAGA	22	20	0.99	109.152
Bipolaris oryzae
DN46467	4985_g	Isocitrate lyase	TGGTGTAAGGGTAGTCTGCTAG	CATATGGATGTCTTGACCCGG	20	21	0.994	104.319
DN6010	2994_g	Secreted isochorismatase effector	CGCACAAGAAACTGAACCAAC	TTCTTGACACCCATGCTCTG	21	20	0.986	69.7**
DN82009	6849_g	Carboxypeptidase 2	CGCAAACCCAGTATGGAGAA	CACGAAGGCAGGGCTATAAA	20	20	0.99	99.305
DN46786	2466_g	Reducing polyketide synthase	CCATCTGTACCTCAATCGCTAG	TTGGACCTAGCATGACACTTG	22	21	0.999	83.1**
DN5204	3163_g	Nonribosomal peptide synthetase	CACCTAGACGCAGGAAGTTATC	CAGCCAGTAACAGCCATAGAG	22	21	0.998	91.997
DN83_RG	3870_g	Glyceraldehyde-3-phosphate dehydrogenase	AGCCCTTATTTTCATCCCCG	TGATGGCAACGCTTAGGAG	20	19	0.994	99.034
DN12424_RG	528_g	Ubiquitin-conjugating enzyme	GAGGGATGTGCGGTAATGTAG	CCTTCACATACCACACCCAC	21	20	0.995	93.157
DN8407_RG	10351_g	Mitochondrial division protein 1	ATTGACTCGGACATGAACTCG	AGCAGGGTCTGTTAACTGTG	21	20	0.999	90.53
RG = Reference gene
* Gene ID based on the draft annotation for Z. palustris (Haas et al., 2021) and that of B. oryzae TG12Lb2 (Castell-Miller, et al, 2016)
** Gene expression validation (Supplementary Figure 9) corrected by the Pfaff method (http://toptipbio.com/)
