# Supplementary material for: Interactive transcriptome analyses of Northern Wild Rice (Zizania palustris L.) and Bipolaris oryzae show convoluted communications during the early stages of fungal brown spot development
Source: Front Plant Sci. 2024 Apr 26;15:1350281. doi: 10.3389/fpls.2024.1350281 (PMC11086184; doi:10.3389/fpls.2024.1350281)
Supplement: Supplementary file 16 [file Table_8.xlsx]

## Sheet: qvalue
Supplementary Table 8. GO enrichment terms of Bipolaris oryzae DEGs during wild rice infection at 24h and 48 h
Collection time: 24 h
Biological Process_Up-regulated genes
GO term	Description	GeneRatio	BgRatio	qvalue
GO:0005975	carbohydrate metabolic process	81/282	304/2966	9.75637e-18
GO:0016052	carbohydrate catabolic process	37/282	113/2966	6.02291e-10
GO:1901575	organic substance catabolic process	66/282	328/2966	5.77985e-08
GO:0009056	catabolic process	71/282	370/2966	7.48479e-08
GO:0000272	polysaccharide catabolic process	27/282	80/2966	1.35849e-07
GO:0005976	polysaccharide metabolic process	29/282	97/2966	6.21784e-07
GO:0044275	cellular carbohydrate catabolic process	15/282	29/2966	6.21784e-07
GO:0044262	cellular carbohydrate metabolic process	23/282	70/2966	2.77807e-06
GO:0044248	cellular catabolic process	49/282	259/2966	4.25075e-05
GO:0044264	cellular polysaccharide metabolic process	16/282	43/2966	4.25075e-05
GO:0009057	macromolecule catabolic process	38/282	188/2966	0.000153888
GO:0009251	glucan catabolic process	10/282	21/2966	0.000316432
GO:0044247	cellular polysaccharide catabolic process	10/282	21/2966	0.000316432
GO:0006073	cellular glucan metabolic process	12/282	32/2966	0.000666031
GO:0044042	glucan metabolic process	12/282	32/2966	0.000666031
GO:0044281	small molecule metabolic process	72/282	490/2966	0.00112515
GO:0030243	cellulose metabolic process	9/282	20/2966	0.00112515
GO:0030245	cellulose catabolic process	9/282	20/2966	0.00112515
GO:0051275	beta-glucan catabolic process	9/282	20/2966	0.00112515
GO:0044282	small molecule catabolic process	18/282	75/2966	0.00433751
GO:0005996	monosaccharide metabolic process	10/282	31/2966	0.0103615
GO:0051273	beta-glucan metabolic process	9/282	27/2966	0.0148671
Biological Process_Down-regulated genes
GO term	Description	GeneRatio	BgRatio	qvalue
GO:0007017	microtubule-based process	11/247	35/2966	0.0460511
Molecular Function_Up-regulated genes
GO term	Description	GeneRatio	BgRatio	qvalue
GO:0004553	hydrolase activity, hydrolyzing O-glycosyl compounds	50/719	184/5209	0.000107875
GO:0016798	hydrolase activity, acting on glycosyl bonds	52/719	195/5209	0.000107875
GO:0030246	carbohydrate binding	16/719	49/5209	0.0430184
Molecular Function_Down-regulated genes
GO term	Description	GeneRatio	BgRatio	qvalue
GO:0005515	protein binding	41/396	248/5209	0.000228782
GO:0003774	motor activity	7/396	17/5209	0.010673
GO:0008092	cytoskeletal protein binding	13/396	56/5209	0.010673
GO:0046982	protein heterodimerization activity	9/396	30/5209	0.010673
GO:0001883	purine nucleoside binding	19/396	108/5209	0.010673
GO:0005525	GTP binding	19/396	108/5209	0.010673
GO:0032550	purine ribonucleoside binding	19/396	108/5209	0.010673
GO:0032561	guanyl ribonucleotide binding	19/396	108/5209	0.010673
GO:0019001	guanyl nucleotide binding	19/396	109/5209	0.0107028
GO:0001882	nucleoside binding	19/396	111/5209	0.0110819
GO:0032549	ribonucleoside binding	19/396	111/5209	0.0110819
GO:0046983	protein dimerization activity	12/396	58/5209	0.0179258
GO:0008324	cation transmembrane transporter activity	18/396	108/5209	0.0179258
GO:0008017	microtubule binding	5/396	14/5209	0.0404447
GO:0022890	inorganic cation transmembrane transporter activity	15/396	92/5209	0.0488843
Cellular Component_Up-regulated genes
GO term	Description	GeneRatio	BgRatio	qvalue
GO:0005576	extracellular region	32/371	94/4253	4.13177e-10
Cellular Component_Down-regulated genes
GO term	Description	GeneRatio	BgRatio	qvalue
GO:0005856	cytoskeleton	17/363	80/4253	0.0266785
GO:0015629	actin cytoskeleton	9/363	28/4253	0.0266785
Collection time: 48 h
Biological Process_Up-regulated genes
GO term	Description	GeneRatio	BgRatio	qvalue
GO:0005975	carbohydrate metabolic process	110/576	304/2966	1.95779e-10
GO:0009056	catabolic process	112/576	370/2966	1.84241e-05
GO:0044248	cellular catabolic process	84/576	259/2966	2.9038e-05
GO:1901575	organic substance catabolic process	100/576	328/2966	3.84484e-05
GO:0016052	carbohydrate catabolic process	43/576	113/2966	0.000283169
GO:0044275	cellular carbohydrate catabolic process	17/576	29/2966	0.00037155
GO:0005996	monosaccharide metabolic process	16/576	31/2966	0.00544415
GO:0000272	polysaccharide catabolic process	30/576	80/2966	0.00828657
GO:0044262	cellular carbohydrate metabolic process	27/576	70/2966	0.00828657
GO:0009251	glucan catabolic process	12/576	21/2966	0.00828657
GO:0044247	cellular polysaccharide catabolic process	12/576	21/2966	0.00828657
GO:0009057	macromolecule catabolic process	57/576	188/2966	0.00828657
GO:0044264	cellular polysaccharide metabolic process	19/576	43/2966	0.00853127
GO:0005976	polysaccharide metabolic process	34/576	97/2966	0.00853127
GO:0030243	cellulose metabolic process	11/576	20/2966	0.0167789
GO:0030245	cellulose catabolic process	11/576	20/2966	0.0167789
GO:0051275	beta-glucan catabolic process	11/576	20/2966	0.0167789
GO:0044282	small molecule catabolic process	27/576	75/2966	0.0190587
GO:0010876	lipid localization	11/576	22/2966	0.0415969
GO:0006869	lipid transport	10/576	19/2966	0.0415969
GO:0006073	cellular glucan metabolic process	14/576	32/2966	0.0431144
GO:0044042	glucan metabolic process	14/576	32/2966	0.0431144
Biological Process_Down-regulated genes
GO term	Description	GeneRatio	BgRatio	qvalue
GO:0022402	cell cycle process	38/640	91/2966	0.00529468
GO:0042546	cell wall biogenesis	11/640	15/2966	0.00793142
GO:1903047	mitotic cell cycle process	26/640	61/2966	0.0321913
GO:0006996	organelle organization	87/640	291/2966	0.0362084
GO:0016043	cellular component organization	116/640	409/2966	0.0362084
GO:0007049	cell cycle	45/640	132/2966	0.0362084
GO:0033044	regulation of chromosome organization	14/640	27/2966	0.0362084
GO:0007346	regulation of mitotic cell cycle	15/640	30/2966	0.0362084
GO:0000278	mitotic cell cycle	26/640	65/2966	0.0362084
GO:0033047	regulation of mitotic sister chromatid segregation	10/640	17/2966	0.0491753
GO:0051179	localization	127/640	467/2966	0.0491753
GO:0051641	cellular localization	66/640	218/2966	0.0491753
GO:0051234	establishment of localization	121/640	444/2966	0.0491753
GO:0009226	nucleotide-sugar biosynthetic process	9/640	15/2966	0.0491753
GO:0030154	cell differentiation	9/640	15/2966	0.0491753
GO:0009298	GDP-mannose biosynthetic process	7/640	10/2966	0.0491753
GO:0019673	GDP-mannose metabolic process	7/640	10/2966	0.0491753
GO:0009225	nucleotide-sugar metabolic process	10/640	18/2966	0.0491753
GO:0033045	regulation of sister chromatid segregation	10/640	18/2966	0.0491753
GO:0051716	cellular response to stimulus	78/640	269/2966	0.0491753
GO:0098813	nuclear chromosome segregation	20/640	49/2966	0.0491753
GO:0007088	regulation of mitotic nuclear division	11/640	21/2966	0.0491753
GO:0048869	cellular developmental process	11/640	21/2966	0.0491753
Molecular Function_Up-regulated genes
GO term	Description	GeneRatio	BgRatio	qvalue
GO:0004553	hydrolase activity, hydrolyzing O-glycosyl compounds	68/1269	184/5209	0.0193828
GO:0016798	hydrolase activity, acting on glycosyl bonds	69/1269	195/5209	0.0392704
Molecular Function_Down-regulated genes
GO term	Description	GeneRatio	BgRatio	qvalue
GO:0001883	purine nucleoside binding	44/948	108/5209	1.76081e-06
GO:0005525	GTP binding	44/948	108/5209	1.76081e-06
GO:0032550	purine ribonucleoside binding	44/948	108/5209	1.76081e-06
GO:0032561	guanyl ribonucleotide binding	44/948	108/5209	1.76081e-06
GO:0019001	guanyl nucleotide binding	44/948	109/5209	1.95674e-06
GO:0001882	nucleoside binding	44/948	111/5209	2.64816e-06
GO:0032549	ribonucleoside binding	44/948	111/5209	2.64816e-06
GO:0005198	structural molecule activity	56/948	164/5209	1.64248e-05
GO:0003924	GTPase activity	26/948	69/5209	0.00272944
GO:0003735	structural constituent of ribosome	41/948	132/5209	0.00511173
GO:0005515	protein binding	67/948	248/5209	0.00613949
GO:0046983	protein dimerization activity	22/948	58/5209	0.00613949
GO:0046982	protein heterodimerization activity	14/948	30/5209	0.00613949
GO:0016462	pyrophosphatase activity	60/948	221/5209	0.00922691
GO:0022890	inorganic cation transmembrane transporter activity	30/948	92/5209	0.00966509
GO:0017111	nucleoside-triphosphatase activity	57/948	209/5209	0.00980878
GO:0140097	catalytic activity, acting on DNA	18/948	46/5209	0.00996367
GO:0046873	metal ion transmembrane transporter activity	16/948	39/5209	0.0100854
GO:0016818	hydrolase activity, acting on acid anhydrides, in phosphorus-containing anhydrides	60/948	225/5209	0.0111784
GO:0016817	hydrolase activity, acting on acid anhydrides	60/948	226/5209	0.0119768
GO:0016772	transferase activity, transferring phosphorus-containing groups	76/948	302/5209	0.0138591
GO:0016301	kinase activity	58/948	220/5209	0.0157987
GO:0015318	inorganic molecular entity transmembrane transporter activity	38/948	132/5209	0.0187878
GO:0004298	threonine-type endopeptidase activity	8/948	15/5209	0.023475
GO:0008324	cation transmembrane transporter activity	32/948	108/5209	0.0235575
GO:0004672	protein kinase activity	40/948	145/5209	0.0301333
GO:0070003	threonine-type peptidase activity	8/948	16/5209	0.035144
GO:0030234	enzyme regulator activity	20/948	61/5209	0.038356
Cellular Component_Up-regulated genes
GO term	Description	GeneRatio	BgRatio	qvalue
GO:0005576	extracellular region	36/746	94/4253	0.000193854
GO:0018995	host cellular component	64/746	229/4253	0.000748976
GO:0033643	host cell part	64/746	229/4253	0.000748976
GO:0033646	host intracellular part	64/746	229/4253	0.000748976
GO:0033647	host intracellular organelle	64/746	229/4253	0.000748976
GO:0033648	host intracellular membrane-bounded organelle	64/746	229/4253	0.000748976
GO:0042025	host cell nucleus	64/746	229/4253	0.000748976
GO:0043656	host intracellular region	64/746	229/4253	0.000748976
GO:0043657	host cell	64/746	229/4253	0.000748976
GO:0005777	peroxisome	26/746	81/4253	0.0146497
GO:0042579	microbody	26/746	81/4253	0.0146497
GO:0005778	peroxisomal membrane	7/746	13/4253	0.041743
GO:0031903	microbody membrane	7/746	13/4253	0.041743
Cellular Component_Down-regulated genes
GO term	Description	GeneRatio	BgRatio	qvalue
GO:0012505	endomembrane system	89/939	279/4253	0.00619238
GO:0032153	cell division site	11/939	17/4253	0.00619238
GO:0005829	cytosol	32/939	80/4253	0.00619238
GO:0000323	lytic vacuole	14/939	25/4253	0.00619238
GO:0043228	non-membrane-bounded organelle	132/939	461/4253	0.00619238
GO:0043232	intracellular non-membrane-bounded organelle	132/939	461/4253	0.00619238
GO:0000322	storage vacuole	13/939	23/4253	0.00619238
GO:0000324	fungal-type vacuole	13/939	23/4253	0.00619238
GO:0005773	vacuole	23/939	53/4253	0.00656793
GO:0005774	vacuolar membrane	20/939	46/4253	0.0135957
GO:0031090	organelle membrane	113/939	402/4253	0.0218316
GO:0098796	membrane protein complex	42/939	125/4253	0.0218316
GO:0098852	lytic vacuole membrane	10/939	18/4253	0.0222489
GO:0098805	whole membrane	42/939	126/4253	0.0222489
GO:0005635	nuclear envelope	14/939	30/4253	0.0224284
GO:0033176	proton-transporting V-type ATPase complex	8/939	13/4253	0.0224284
GO:0000329	fungal-type vacuole membrane	9/939	16/4253	0.0262904
GO:0098588	bounding membrane of organelle	49/939	155/4253	0.0269184
GO:0005839	proteasome core complex	8/939	14/4253	0.0356101
GO:0005856	cytoskeleton	28/939	80/4253	0.0379967
GO:0099080	supramolecular complex	26/939	73/4253	0.0379967
GO:1902494	catalytic complex	62/939	210/4253	0.0403301
GO:0005694	chromosome	45/939	145/4253	0.0443776
GO:0070469	respirasome	12/939	27/4253	0.0468999
GO:0032993	protein-DNA complex	8/939	15/4253	0.0468999
GO:0005681	spliceosomal complex	15/939	37/4253	0.0490535
References
DEGs = Statistically differentially expressed genes
GO term: Gene ontology terms being tested
Description: Description of GO term
Gene Ratio: Ratio of the number of "target genes" (e.g., up-regulated at 24hai ) that overlap with GO term
BgRatio: Ratio of the number of genes with the GO term versus the entire set of annotated genes in the database (i.e., the size of the "universe" that is being tested for enrichment)
qvalue : adjusted p-value of the hypergeometric test based on the Benjamini-Hochberg false discovery rate estimation (Storey and Tibshirani, 2003)
