# Supplementary material for: Interactive transcriptome analyses of Northern Wild Rice (Zizania palustris L.) and Bipolaris oryzae show convoluted communications during the early stages of fungal brown spot development
Source: Front Plant Sci. 2024 Apr 26;15:1350281. doi: 10.3389/fpls.2024.1350281 (PMC11086184; doi:10.3389/fpls.2024.1350281)
Supplement: Supplementary file 17 [file Table_9.xlsx]

## Sheet: WR_m_i_EigenGene_Treatments
Supplementary Table 9. Northern Wild Rice gene expression modules identified by the weighed gene co-expression network analysis (WGCNA)
Module identification	Number of correlated	Time of sampling		Treatments		Time by treatment interaction
	genes/module	Eigengene value	Eigengene p-value	Eigengene value	Eigengene p-value	Eigengene value	Eigengene p-value	Notes
lightgoldenrodyellow	125	0.0423044	0.841167	0.00310506	0.95666	0.0286708	0.868918
lightskyblue2	134	0.120183	0.736021	0.105709	0.751783	1.16276	0.306217
peachpuff4	89	0.22854	0.642887	0.00824622	0.929438	0.418421	0.532292
khaki3	99	0.225494	0.645086	0.00282996	0.958622	0.0463193	0.833922
slateblue2	137	0.0931471	0.766472	2.51442	0.143892	0.0609997	0.809919
darkslateblue	2126	1.03506	0.332956	5.11881	0.0471695	0.925707	0.358669
plum4	202	0.209607	0.656862	1.68811	0.223006	0.0269874	0.872785
lightblue1	363	2.88786	0.120091	5.48414	0.0412113	1.32339	0.276751
paleturquoise1	102	1.97129	0.190598	0.0463303	0.833903	0.11591	0.740557
orangered1	2061	1.97287	0.190435	3.28206	0.100133	6.39954	0.0298847
blanchedalmond	339	6.03979	0.0338152	12.9817	0.00482369	4.68389	0.0557102
blueviolet	306	5.0007	0.049319	5.52675	0.040578	2.82807	0.123544
darkmagenta	3167	118.294	7.32277e-07	0.176899	0.682947	10.6929	0.00843033	Significant association with time
seashell3	90	3.62449	0.0860801	0.426486	0.528446	2.56275	0.140491
dodgerblue3	113	0.423731	0.529754	0.23258	0.639999	0.0255082	0.876287
magenta1	143	0.0379508	0.849443	0.0100736	0.922037	0.954633	0.351587
lavenderblush3	305	3.64477	0.0853274	0.0914706	0.768513	0.258731	0.622027
slateblue	185	0.0335917	0.858241	2.08038	0.179781	0.011833	0.915529
deeppink1	172	5.16191	0.0464138	4.38652	0.0626639	9.42178	0.0118511
seashell4	117	0.991186	0.342933	3.38918	0.0954467	0.225297	0.645229
darkgoldenrod4	479	0.359465	0.562141	2.32173	0.158556	7.33519	0.0219956
goldenrod3	30954	12.3432	0.00560087	38.6476	9.92632e-05	2.22645	0.166524	Significant association with treatment
burlywood2	623	0.147756	0.708737	21.2368	0.000967683	8.58373	0.0150459
darkorange2	340	1.87119	0.20129	2.03976	0.183713	1.45766	0.255084
chocolate2	141	0.293013	0.600147	0.165982	0.692292	1.52483	0.245117
antiquewhite	139	2.45041	0.148562	0.520779	0.48704	0.736968	0.410738
goldenrod4	98	0.00361673	0.95323	3.06249	0.110681	0.128676	0.727267
tomato4	129	0.722149	0.415322	0.093532	0.766006	0.267909	0.615994
burlywood1	105	0.0318062	0.862015	0.0275257	0.871535	1.04929	0.329813
cornsilk2	255	1.28181	0.283981	1.22685	0.293951	1.7568	0.214506
wheat1	117	1.35504	0.27142	0.593306	0.458954	1.7727	0.212601
darkseagreen	141	0.0318207	0.861984	0.872937	0.372155	1.27334	0.285485
slateblue3	118	1.92764	0.195165	1.76062	0.214047	1.18082	0.302688
aliceblue	154	0.0341861	0.857008	1.15562	0.307628	2.00313	0.187354
navajowhite3	154	0.730438	0.412748	0.289407	0.602367	1.15543	0.307667
olivedrab4	87	0.000173005	0.989764	0.845203	0.379555	0.585105	0.461988
darkgoldenrod1	264	0.489842	0.499955	3.46528	0.0922834	0.32915	0.578834
yellow2	182	0.00215343	0.963901	1.50019	0.248711	0.0339212	0.857556
linen	274	2.25236	0.164307	8.6469	0.0147713	9.10096	0.0129666
tan2	147	8.92631	0.0136273	0.55158	0.474758	0.0112195	0.917739
darkorchid3	53	2.48872	0.145744	4.22379	0.0669247	2.51365	0.143947
lightpink4	7078	35.6411	0.000137506	12.3192	0.00563283	0.00378038	0.952185	Significant association with time
coral1	963	0.51935	0.487624	1.41945	0.261004	0.660137	0.435427
lightblue	336	3.11858	0.107859	0.532748	0.482202	0.0523672	0.823606
blue1	147	0.00698486	0.935043	0.0422106	0.841341	1.21427	0.296303
royalblue2	146	1.03114	0.333829	1.29213	0.282161	0.125234	0.730773
paleturquoise4	144	0.1899	0.672257	0.0427959	0.840262	1.30859	0.279294
chocolate4	189	1.3831	0.266812	1.17713	0.303403	10.8416	0.00811341
darkseagreen2	189	0.129674	0.72626	0.00131993	0.971734	2.63955	0.135295
wheat3	137	0.119892	0.736326	2.07626	0.180176	2.9953	0.114187
floralwhite	342	31.9693	0.000211242	7.50157	0.0208721	5.91366	0.0353411	Significant association with time
aquamarine	5312	11.9285	0.00618696	32.1507	0.000206624	1.25337	0.28908	Significant association with treatment
mediumpurple	7419	17.8827	0.00174712	1.96926	0.190807	0.0112342	0.917685
cyan1	92	0.437443	0.523305	0.0955104	0.763628	0.0180812	0.895702
palevioletred	169	0.783622	0.396822	0.83753	0.381642	0.779819	0.397929
chocolate	95	0.33227	0.577069	4.11654	0.0699299	0.127077	0.728889
firebrick4	15656	6.21413	0.0318363	155.724	2.02018e-07	11.142	0.00751621	Significant association with treatment
References:
Time = 24 h, and 48 h; Treatments = fungal and mock inoculated.
Numbers highlighted in green indicate statistically significantly different highly correlated gene-expression modules to the corresponding tested variable
Significance level P = 0.05
