# Supplementary material for: Interactive transcriptome analyses of Northern Wild Rice (Zizania palustris L.) and Bipolaris oryzae show convoluted communications during the early stages of fungal brown spot development
Source: Front Plant Sci. 2024 Apr 26;15:1350281. doi: 10.3389/fpls.2024.1350281 (PMC11086184; doi:10.3389/fpls.2024.1350281)
Supplement: Supplementary file 18 [file Table_10.xlsx]

## Sheet: Sheet1
Supplementary Table 10. KEGG pathways enriched in WGCNA Northern Wild Rice modules
WGCNA. Modules statistically associated to treatment
Plant_Aquamarine_KEGG_Enrichment
ID	Description	Function	Network	GeneRatio	BgRatio	pvalue	p.adjust	qvalue
osa03010	Ribosome	Translation	Genetic Information processing	122/501	358/5113	5.48e-40	5.37e-38	5.08e-38
osa03050	Proteasome	Folding, sorting and degradation	Genetic Information processing	21/501	65/5113	4.28e-07	2.1e-05	1.98e-05
osa04141	Protein processing in endoplasmic reticulum	Folding, sorting and degradation	Genetic Information processing	38/501	226/5113	0.000537624	0.0175624	0.0166003
osa03013	RNA transport	Translation	Genetic Information processing	30/501	172/5113	0.00112118	0.0274688	0.0259641
osa04145	Phagosome	Transport and catabolism	Cellular Processes	17/501	82/5113	0.00207305	0.0406318	0.038406
Plant_Firebrick4_KEGG Enrichment
ID	Description	Function	Network	GeneRatio	BgRatio	pvalue	p.adjust	qvalue
osa04075	Plant hormone signal transduction	Signal transduction	Environmental Information Processing	68/758	261/5113	8.37e-07	9.21e-05	8.63e-05
osa04016	MAPK signaling pathway - plant	Signal transduction	Environmental Information Processing	44/758	158/5113	1.3e-05	0.000717673	0.000673033
osa00564	Glycerophospholipid metabolism	Lipid metabolism	Metabolism	32/758	116/5113	0.000238579	0.00874789	0.00820376
osa04626	Plant-pathogen interaction	Environmental adaptation	Organismal Systems	50/758	218/5113	0.000747961	0.0205689	0.0192895
osa03015	mRNA surveillance pathway	Translation	Genetic Information processing	30/758	115/5113	0.00102396	0.0225271	0.0211259
Plant_Goldenrod3_KEGG Enrichment
ID	Description	Function	Network	GeneRatio	BgRatio	pvalue	p.adjust	qvalue
osa03050	Proteasome	Folding, sorting and degradation	Genetic Information processing	37/1346	65/5113	1.5e-07	1.72e-05	1.58e-05
osa04144	Endocytosis	Transport and catabolism	Cellular Processes	69/1346	162/5113	3.74e-06	0.000215166	0.000196948
osa04075	Plant hormone signal transduction	Signal transduction	Environmental Information Processing	96/1346	261/5113	8.87e-05	0.00340087	0.00311293
osa03015	mRNA surveillance pathway	Translation	Genetic Information processing	47/1346	115/5113	0.000420526	0.0120901	0.0110665
osa00563	Glycosylphosphatidylinositol (GPI)-anchor biosynthesis	Glycan biosynthesis and metabolism	Metabolism	15/1346	27/5113	0.00117268	0.0269716	0.0246879
osa00600	Sphingolipid metabolism	Lipid metabolism	Metabolism	17/1346	33/5113	0.00170957	0.0327667	0.0299924
WGCNA. Modules statistically associated to time
Plant_Drakmagenta_KEGG_Enrichment
ID	Description	Function	Network	GeneRatio	BgRatio	pvalue	p.adjust	qvalue
osa03015	mRNA surveillance pathway	Translation	Genetic Information processing	16/193	115/5113	5.08076e-06	0.000411542	0.000406461
osa04136	Autophagy - other	Transport and catabolism	Cellular Processes	9/193	42/5113	1.95297e-05	0.000790953	0.000781188
osa03040	Spliceosome	Transcription	Genetic Information Processing	17/193	200/5113	0.0013121	0.0354266	0.0349892
Plant_Lightpink4_KEGG Enrichment
ID	Description	Function	Network	GeneRatio	BgRatio	pvalue	p.adjust	qvalue
osa03015	mRNA surveillance pathway	Translation	Genetic Information processing	22/406	115/5113	7.79722e-05	0.00771924	0.00689438
osa04712	Circadian rhythm - plant	Environmental adaptation	Organismal Systems	11/406	41/5113	0.000245563	0.0121553	0.0108565
osa03040	Spliceosome	Transcription	Genetic Information Processing	30/406	200/5113	0.000443112	0.0146227	0.0130601
osa00561	Glycerolipid metabolism	Lipid metabolism	Metabolism	16/406	85/5113	0.000882268	0.0218361	0.0195028
osa04016	MAPK signaling pathway - plant	Signal transduction	Environmental Information Processing	24/406	158/5113	0.00137032	0.0271323	0.024233
osa04070	Phosphatidylinositol signaling system	Signal transduction	Environmental Information Processing	13/406	66/5113	0.00171989	0.0283782	0.0253458
References:
Source: Kyoto Encyclopedia of Genes and Genomes (KEGG) database
Shown KEGG pathways that were statistically significnatly enriched (P = 0.05) within each module
Gene Ratio: Ratio of the number of "target genes" (e.g., up-regulated at 24 h) that overlap with GO term
BgRatio: Ratio of the number of genes with the GO term versus the entire set of annotated genes in the database (i.e., the size of the "universe" that is being tested for enrichment)
pvalue: raw p-value from a hypergeometric test of overlap
p.adjust: adjusted p-value, based on the Benjamini-Hochberg false discovery rate estimation
qvalue: False discovery rate, based on "qvalue" package (https://bioconductor.org/packages/release/bioc/html/qvalue.html)
