# Supplementary material for: Interactive transcriptome analyses of Northern Wild Rice (Zizania palustris L.) and Bipolaris oryzae show convoluted communications during the early stages of fungal brown spot development
Source: Front Plant Sci. 2024 Apr 26;15:1350281. doi: 10.3389/fpls.2024.1350281 (PMC11086184; doi:10.3389/fpls.2024.1350281)
Supplement: Supplementary file 19 [file Table_11.xlsx]

## Sheet: Boiv_ip_EigenGene_Treatments
Supplementary Table 11. Bipolaris oryzae gene expression modules identified by the weighed gene co-expression network analysis (WGCNA)
Module identification	Number of correlated	Time of sampling		Treatments		Time by treatment interactions
	genes/module	Eigengene value	Eigengene p-value	Eigengene value	Eigengene p-value	Eigengene value	Eigengene p-value	Notes
blue1	79	5.08552	0.0587537	0.280691	0.612631	3.53868	0.101995
powderblue	46	1.98279	0.201925	0.443324	0.526847	1.11646	0.325778
yellowgreen	374	35.157	0.000582026	0.0323705	0.862315	0.628902	0.453794	Significant association with time
lightblue3	48	9.86019	0.016377	101.694	2.02413e-05	8.87792	0.020527	Significant association with treatment
darkorange	2561	79.8205	4.47402e-05	133.936	8.10533e-06	27.4634	0.00119853	Significant association with time, treatment, and interaction
lightslateblue	395	0.882041	0.378911	1.98531	0.201671	0.268993	0.619995
green3	577	2.01119	0.19909	0.48044	0.510559	0.665393	0.441531
pink4	314	0.853977	0.386177	3.59313	0.0998564	0.33092	0.583127
chocolate3	559	0.798305	0.401273	0.666046	0.441317	0.219534	0.653636
cyan	155	0.0376198	0.851717	0.00300779	0.957796	0.0528456	0.824757
purple2	34	0.691668	0.433049	0.179259	0.684716	0.519318	0.494489
firebrick3	844	1.29478	0.292612	0.979068	0.35539	0.620683	0.456638
green4	230	0.192199	0.674304	2.44255	0.162057	0.147855	0.712009
lightcoral	237	2.77812	0.139499	5.33529	0.0542008	1.70363	0.233078
aliceblue	85	4.0329	0.0845892	1.7746	0.224547	2.31256	0.172138
darkolivegreen4	1901	128.901	9.21279e-06	23.6939	0.00181917	52.122	0.000174468	Significant association with time, treatment, and interaction
darkviolet	2546	0.599907	0.463967	159.428	4.51557e-06	3.57403	0.1006	Significant association with treatment
coral2	79	0.00701679	0.935587	0.456379	0.521006	0.0665026	0.803916
brown3	1388	2.00425	0.199777	1.52091	0.257284	0.765684	0.410572
darkgoldenrod4	1298	1.1798	0.313379	0.65473	0.445055	0.59548	0.465555
References:
Time = 24 h, and 48h; Treatments = fungal and mock inoculated.
Numbers highlighted in green indicate statistically significantly different highly correlated gene-expression modules to the corresponding tested variable
Significance level P = 0.05
