# Supplementary material for: Interactive transcriptome analyses of Northern Wild Rice (Zizania palustris L.) and Bipolaris oryzae show convoluted communications during the early stages of fungal brown spot development
Source: Front Plant Sci. 2024 Apr 26;15:1350281. doi: 10.3389/fpls.2024.1350281 (PMC11086184; doi:10.3389/fpls.2024.1350281)
Supplement: Supplementary file 20 [file Table_12.xlsx]

## Sheet: Sheet1
Supplementary Table 12. KEGG pathways enriched in WGCNA Bipolaris oryzae modules
WGCNA statistically associated to treatment , time and interaction
Fungus_Darkorange_KEGG_enriched_Pathways
ID	Description	Function	Network	GeneRatio	BgRatio	pvalue	p.adjust	qvalue
bor00040	Pentose and glucuronate interconversions	Carbohydrate metabolism	Metabolism	19/477	35/2222	1.8301e-05	0.00168369	0.00157967
bor00010	Glycolysis / Gluconeogenesis	Carbohydrate metabolism	Metabolism	22/477	51/2222	0.000358158	0.0164753	0.0154573
Fungus_Yellowgreen_KEGG_enriched_Pathways
ID	Description	Function	Network	GeneRatio	BgRatio	pvalue	p.adjust	qvalue
bor03010	Ribosome	Translation	Genetic information processing	55/114	112/2222	2.45251e-46	1.03006e-44	1.00682e-44
bor03008	Ribosome biogenesis in eukaryotes	Translation	Genetic information processing	12/114	66/2222	8.75736e-05	0.00183904	0.00179756
References:
Source: Kyoto Encyclopedia of Genes and Genomes (KEGG) database
Shown KEGG pathways that were statistically significantly enriched (P = 0.05) within each module
Gene Ratio: Ratio of the number of "target genes" (e.g., up-regulated at 24 h) that overlap with GO term
BgRatio: Ratio of the number of genes with the GO term versus the entire set of annotated genes in the database (i.e., the size of the "universe" that is being tested for enrichment)
pvalue: raw p-value from a hypergeometric test of overlap
p.adjust: adjusted p-value, based on the Benjamini-Hochberg false discovery rate estimation
qvalue: False discovery rate, based on "qvalue" package (https://bioconductor.org/packages/release/bioc/html/qvalue.html)
