# Supplementary material for: Interactive transcriptome analyses of Northern Wild Rice (Zizania palustris L.) and Bipolaris oryzae show convoluted communications during the early stages of fungal brown spot development
Source: Front Plant Sci. 2024 Apr 26;15:1350281. doi: 10.3389/fpls.2024.1350281 (PMC11086184; doi:10.3389/fpls.2024.1350281)
Supplement: Supplementary file 21 [file Table_13.xlsx]

## Sheet: Sheet1
Supplementary Table 13. Expression, and annotation of selected up-regulated differentially expressed NWR genes associated to defense against pathogens
Transcript name	Time point of collection
	24h		48h		UniProtKB/Swiss-Prot database			Zizania palustris		InterPro			Gene Ontology (GO)						Variance Partition Analysisiii	Genes in Kegg pathways of statistically significantly different modules in WGCNA
	Log2-Fold Changei	p-value adj	Log2-Fold Changei	p-value adj	Accesion	E-value	Description	Geneii	E-value	Accesion	SignalP	KEGG	Biological process	Description	Molecular function	Description	Cellular component	Description	Treatment	Plant Pathogen Interaction (osa04626)	Plant hormone signal transduction (osa04075)	MAPK signaling pathway – plant (osa04016)
Receptors: Response to fungi
WRi_TRINITY_DN27975_c0_g1	3.90003	6.39e-05	7.17041	3.26e-19	SERK2_ORYSJ	7.61e-53	LRR receptor kinase SERK2	ZPchr0011g27000	1.46e-161	PF08263.13|PF00560.34|PF00560.34|PF00560.34|PF13855.7|PF00560.34|PF00560.34|PF00560.34|PF00560.34	.	KEGG:osa:4336035|KO:K13418	GO:0009742|GO:0030154|GO:0006952|GO:0045089|GO:0006468|GO:1900150|GO:0040008|GO:0010262	brassinosteroid mediated signaling pathway|cell differentiation|defense response|positive regulation of innate immune response|protein phosphorylation|regulation of defense response to fungus|regulation of growth|somatic embryogenesis	GO:0005524|GO:0005102|GO:0004675	ATP binding|signaling receptor binding|transmembrane receptor protein serine/threonine kinase activity	GO:0016021|GO:0005886	integral component of membrane|plasma membrane	0.807511	.	.	.
WRi_TRINITY_DN10576_c0_g1	5.84187	2.63e-05	5.49612	2.68e-06	FERON_ARATH	4.36e-10	Receptor-like protein kinase FERONIA	ZPchr0013g36522	8.06e-40	.	.	KEGG:ath:AT3G51550	GO:0009738|GO:0009742|GO:0050832|GO:0009873|GO:0009788|GO:0030308|GO:0010483|GO:0009791|GO:0046777|GO:0009741|GO:0009723|GO:0048364|GO:0010118	abscisic acid-activated signaling pathway|brassinosteroid mediated signaling pathway|defense response to fungus|ethylene-activated signaling pathway|negative regulation of abscisic acid-activated signaling pathway|negative regulation of cell growth|pollen tube reception|post-embryonic development|protein autophosphorylation|response to brassinosteroid|response to ethylene|root development|stomata…	GO:0005524|GO:0004672|GO:0004674	ATP binding|protein kinase activity|protein serine/threonine kinase activity	GO:0043680|GO:0016021|GO:0005886|GO:0009506	filiform apparatus|integral component of membrane|plasma membrane|plasmodesma	0.830727	.	.	.
WRi_TRINITY_DN91548_c0_g1	4.66638	0.00204328	5.30196	4.59e-05	WAK1_ARATH	5.85e-14	Wall-associated receptor kinase	ZPchr0002g24639	1.13e-85	.	.	KEGG:ath:AT1G21250	GO:0007166|GO:0050832|GO:0006468|GO:0009751|GO:0009615	cell surface receptor signaling pathway|defense response to fungus|protein phosphorylation|response to salicylic acid|response to virus	GO:0005524|GO:0005509|GO:0016301|GO:0030247|GO:0004674	ATP binding|calcium ion binding|kinase activity|polysaccharide binding|protein serine/threonine kinase activity	GO:0016021|GO:0009505|GO:0005886|GO:0005773	integral component of membrane|plant-type cell wall|plasma membrane|vacuole	0.779363	.	.	.
WRi_TRINITY_DN80941_c0_g1	2.05152	0.0368161	5.7165	0.000211246	WAKLJ_ARATH	2.97e-08	Wall-associated receptor kinase-like	ZPchr0011g27723	5.77e-65	PF13947.7	sigP:1	KEGG:ath:AT1G79680	GO:0007166|GO:0006952|GO:0006468|GO:0009617|GO:0009620|GO:0009751	cell surface receptor signaling pathway|defense response|protein phosphorylation|response to bacterium|response to fungus|response to salicylic acid	GO:0005524|GO:0005509|GO:0004383|GO:0030247|GO:0004674	ATP binding|calcium ion binding|guanylate cyclase activity|polysaccharide binding|protein serine/threonine kinase activity	GO:0016021|GO:0005886	integral component of membrane|plasma membrane	.	.	.	.
WRi_TRINITY_DN12795_c0_g1	1.88035	0.00484396	4.43178	6.93e-12	EIX2_SOLLC	1.24e-132	Receptor-like protein EIX2	ZPchr0002g25015	0	PF08263.13|PF13516.7|PF00560.34|PF13516.7|PF00560.34|PF13516.7|PF00560.34|PF13516.7|PF00560.34|PF13516.7|PF13855.7|PF00560.34|PF13516.7|PF00560.34|PF13516.7|PF00560.34|PF13516.7|PF00560.34|PF13516.7|PF00560.34|PF13855.7|PF00560.34|PF13516.7|PF00560.34|PF13516.7|PF00560.34|PF00560.34|PF13516.7|PF00560.34|PF00560.34|PF13516.7|PF00560.34|PF13516.7|PF13516.7|PF00560.34|PF00560.34|PF13516.7|PF13855.7|…	.	KEGG:sly:101263330|KO:K13466	GO:0050832	defense response to fungus	.	.	GO:0016021|GO:0005886	integral component of membrane|plasma membrane	.	.	.	.
TRINITY_DN40663_c0_g1	2.0423	1.92e-06	3.22975	3.38e-18	NFP_MEDTR	5.81e-55	Serine/threonine receptor-like kinase NFP	ZPchr0006g46337	0	PF00069.26|PF07714.18	.	KEGG:mtr:MTR_5g019040	GO:0006952|GO:0009877|GO:1902290|GO:0006486|GO:1900150|GO:0002237	defense response|nodulation|positive regulation of defense response to oomycetes|protein glycosylation|regulation of defense response to fungus|response to molecule of bacterial origin	GO:0005524|GO:0004713	ATP binding|protein tyrosine kinase activity	GO:0016021|GO:0005886|GO:0005775	integral component of membrane|plasma membrane|vacuolar lumen	.	.	.	.
WRi_TRINITY_DN38604_c0_g1	.	.	2.89414	3.9e-12	CERK1_ARATH	1.81e-16	Chitin elicitor receptor kinase 1	ZPchr0009g1619	0	PF07714.18	.	KEGG:ath:AT3G21630|KO:K13429	GO:0002752|GO:0071323|GO:0071219|GO:0042742|GO:0009817|GO:0032491|GO:0032499|GO:0045087|GO:0035556|GO:0046777|GO:0006468|GO:0010200	cell surface pattern recognition receptor signaling pathway|cellular response to chitin|cellular response to molecule of bacterial origin|defense response to bacterium|defense response to fungus, incompatible interaction|detection of molecule of fungal origin|detection of peptidoglycan|innate immune response|intracellular signal transduction|protein autophosphorylation|protein phosphorylation|res…	GO:0005524|GO:0008061|GO:2001080|GO:0042802|GO:0016301|GO:0042803|GO:0004672|GO:0043621|GO:0004674|GO:0019199	ATP binding|chitin binding|chitosan binding|identical protein binding|kinase activity|protein homodimerization activity|protein kinase activity|protein self-association|protein serine/threonine kinase activity|transmembrane receptor protein kinase activity	GO:0016021|GO:0005886	integral component of membrane|plasma membrane	.	.	.	.
WRi_TRINITY_DN2630_c0_g1	2.53692	2.68e-05	2.82168	4.8e-08	PERK1_ARATH	8.49e-149	Proline-rich receptor-like protein kinase PERK1	ZPchr0007g4270	7.94e-26	PF00069.26|PF07714.18	.	KEGG:ath:AT3G24550	GO:0046777|GO:0006468|GO:0009620|GO:0009611	protein autophosphorylation|protein phosphorylation|response to fungus|response to wounding	GO:0005524|GO:0004672|GO:0004674|GO:0004675	ATP binding|protein kinase activity|protein serine/threonine kinase activity|transmembrane receptor protein serine/threonine kinase activity	GO:0016021|GO:0005886	integral component of membrane|plasma membrane	.	.	.	.
TRINITY_DN7470_c0_g1	.	.	1.91308	3.35e-12	RBK1_ARATH	2.97e-138	Receptor-like cytosolic serine/threonine-protein kinase RBK1	ZPchr0006g44618	1.26e-92	PF00069.26|PF07714.18	.	KEGG:ath:AT5G10520	GO:0071369|GO:0050832|GO:0009814|GO:0006468	cellular response to ethylene stimulus|defense response to fungus|defense response, incompatible interaction|protein phosphorylation	GO:0005524|GO:0051020|GO:0016301|GO:0004675	ATP binding|GTPase binding|kinase activity|transmembrane receptor protein serine/threonine kinase activity	GO:0005737|GO:0005829|GO:0012505|GO:0005634|GO:0005886	cytoplasm|cytosol|endomembrane system|nucleus|plasma membrane	.	.	.	.
Other receptors and proteins putatively involved in defense response
WRi_TRINITY_DN670_c0_g1	8.30034	2.39e-14	7.6507	1.8e-19	LRK81_ARATH	1.92e-55	L-type lectin-domain containing receptor kinase VIII.1	ZPchr0006g46177	1.03e-24	PF00139.20	.	KEGG:ath:AT3G53380	GO:0006952|GO:0042742|GO:0002229	defense response|defense response to bacterium|defense response to oomycetes	GO:0005524|GO:0030246|GO:0004675	ATP binding|carbohydrate binding|transmembrane receptor protein serine/threonine kinase activity	GO:0016021|GO:0005886	integral component of membrane|plasma membrane	0.9191	.	.	.
WRi_TRINITY_DN8740_c0_g1	5.40366	1.82e-07	7.43547	2.47e-11	PBL2_ARATH	7.21e-33	Probable serine/threonine-protein kinase PBL2	ZPchr0007g5080	1.17e-83	.	.	KEGG:ath:AT1G14370	GO:0006952|GO:1900426	defense response|positive regulation of defense response to bacterium	GO:0005524|GO:0004674|GO:0030957	ATP binding|protein serine/threonine kinase activity|Tat protein binding	GO:0005634|GO:0005886	nucleus|plasma membrane	.	.	.	.
WRi_TRINITY_DN17689_c0_g2	6.69801	7.01e-11	7.09078	9.91e-17	LRKS7_ARATH	7.43e-99	Probable L-type lectin-domain containing receptor kinase S.7	ZPchr0002g25369	2.02e-21	PF00139.20|PF00069.26|PF07714.18	.	KEGG:ath:AT5G55830	GO:0006952|GO:0042742|GO:0002229	defense response|defense response to bacterium|defense response to oomycetes	GO:0005524|GO:0030246|GO:0004675	ATP binding|carbohydrate binding|transmembrane receptor protein serine/threonine kinase activity	GO:0016021|GO:0005886	integral component of membrane|plasma membrane	0.899279	.	.	.
WRi_TRINITY_DN74718_c0_g1	4.29674	1.02e-06	6.25891	1.22e-08	LRK41_ARATH	1.17e-32	L-type lectin-domain containing receptor kinase IV.1	ZPchr0010g9679	7.46e-101	PF00139.20	sigP:1	KEGG:ath:AT2G37710	GO:0006952|GO:0042742|GO:0002229|GO:0009751	defense response|defense response to bacterium|defense response to oomycetes|response to salicylic acid	GO:0005524|GO:0030246|GO:0004675	ATP binding|carbohydrate binding|transmembrane receptor protein serine/threonine kinase activity	GO:0005783|GO:0016021|GO:0005886	endoplasmic reticulum|integral component of membrane|plasma membrane	0.856281	.	.	.
WRi_TRINITY_DN53940_c0_g1	4.00294	3.04e-07	5.76596	2.3e-14	RIPK_ARATH	1.61e-76	Serine/threonine-protein kinase RIPK	ZPchr0008g11837	2.28e-152	PF00069.26|PF07714.18	.	KEGG:ath:AT2G05940	GO:0042742|GO:0006468	defense response to bacterium|protein phosphorylation	GO:0005524|GO:0004674	ATP binding|protein serine/threonine kinase activity	GO:0005886	plasma membrane	.	.	.	.
TRINITY_DN59579_c0_g1	3.00789	0.000188422	5.20992	9.01e-14	CRK6_ORYSJ	2.61e-22	Cysteine-rich receptor-like protein kinase 6	ZPchr0013g37526	0	PF01657.18|PF01657.18	sigP:1	KEGG:osa:4343500	GO:0042742|GO:0006468	defense response to bacterium|protein phosphorylation	GO:0005524|GO:0004672|GO:0004674	ATP binding|protein kinase activity|protein serine/threonine kinase activity	GO:0016021|GO:0005886	integral component of membrane|plasma membrane	.	.	.	.
WRi_TRINITY_DN8307_c0_g1	4.7139	2.4e-11	5.80381	7.27e-23	RLK7_ARATH	2.83e-89	Receptor-like protein kinase 7	ZPchr0012g21006	4.99e-06	PF13516.7|PF00560.34|PF13516.7|PF00560.34|PF13516.7|PF00560.34|PF13516.7|PF00560.34|PF00560.34|PF13516.7|PF00560.34|PF13516.7|PF00560.34|PF00560.34|PF13516.7|PF13516.7|PF00560.34|PF13516.7|PF00560.34	.	KEGG:ath:AT1G09970	GO:0045087|GO:0046777|GO:0006979|GO:0009845	innate immune response|protein autophosphorylation|response to oxidative stress|seed germination	GO:0005524|GO:0042802|GO:0001653|GO:0004672|GO:0004674	ATP binding|identical protein binding|peptide receptor activity|protein kinase activity|protein serine/threonine kinase activity	GO:0016021|GO:0005886	integral component of membrane|plasma membrane	.	.	.	.
WRi_TRINITY_DN60130_c0_g1	5.24547	0.000135255	4.92918	2.32e-08	NHL3_ARATH	8.35e-21	NDR1/HIN1-like protein 3	ZPchr0001g30075	6.3e-120	.	.	KEGG:ath:AT5G06320	GO:0071456|GO:0042742|GO:0009816|GO:0051607|GO:0009617|GO:0009751|GO:0009611	cellular response to hypoxia|defense response to bacterium|defense response to bacterium, incompatible interaction|defense response to virus|response to bacterium|response to salicylic acid|response to wounding	.	.	GO:0046658|GO:0005794|GO:0016021|GO:0005886|GO:0009506|GO:0005774	anchored component of plasma membrane|Golgi apparatus|integral component of membrane|plasma membrane|plasmodesma|vacuolar membrane	.	.	.	.
WRi_TRINITY_DN1706_c0_g1	5.15744	2.07e-09	4.77109	2.15e-11	MLO1_ARATH	3.58e-145	MLO-like protein 1	ZPchr0006g40701	1.12e-37	PF03094.16	.	KEGG:ath:AT4G02600|KO:K08472	GO:0006952|GO:0009607	defense response|response to biotic stimulus	GO:0005516	calmodulin binding	GO:0016021|GO:0005886	integral component of membrane|plasma membrane	.	.	.	.
WRi_TRINITY_DN5928_c0_g1	3.70023	1.28e-06	4.60295	5.39e-13	CRK10_ORYSJ	2.07e-121	Cysteine-rich receptor-like protein kinase 10	ZPchr0007g4623	2.11e-40	PF01657.18|PF01657.18|PF00069.26|PF07714.18	sigP:1	KEGG:osa:4343501	GO:0042742|GO:0006468	defense response to bacterium|protein phosphorylation	GO:0005524|GO:0004674	ATP binding|protein serine/threonine kinase activity	GO:0016021|GO:0005886	integral component of membrane|plasma membrane	.	.	.	.
WRi_TRINITY_DN29088_c0_g1	3.04261	7.8e-07	4.59995	1.93e-17	NHL13_ARATH	1.32e-34	NDR1/HIN1-like protein 13	ZPchr0009g1297	2.9e-156	PF03168.14	.	KEGG:ath:AT2G27080	GO:0042742	defense response to bacterium	.	.	GO:0016021|GO:0005886|GO:0009506	integral component of membrane|plasma membrane|plasmodesma	0.863539	.	.	.
WRi_TRINITY_DN12917_c0_g1	1.80792	0.000215949	4.53801	3.25e-22	RGA1_SOLBU	8.86e-16	Putative disease resistance protein RGA1	ZPchr0007g6115	0	PF18052.2|PF00931.23	.	.	GO:0006952	defense response	GO:0043531|GO:0005524	ADP binding|ATP binding	.	.	.	.	.	.
WRi_TRINITY_DN2101_c0_g1	.	.	4.52652	3.25e-07	PIX7_ARATH	2.45e-160	Probable serine/threonine-protein kinase PIX7	ZPchr0002g25829	1.57e-16	PF00069.26|PF07714.18	.	KEGG:ath:AT5G15080	GO:0006952	defense response	GO:0005524|GO:0004674	ATP binding|protein serine/threonine kinase activity	GO:0005886	plasma membrane	.	.	.	.
WRi_TRINITY_DN10871_c0_g1	2.27622	0.00187894	4.26503	5.21e-10	CEBIP_ORYSJ	5.84e-150	Chitin elicitor-binding protein	ZPchr0006g45053	0	PF01476.21|PF01476.21	.	KEGG:osa:4331523|KO:K13473	GO:0006952	defense response	GO:0008061|GO:0043621	chitin binding|protein self-association	GO:0016021|GO:0005886	integral component of membrane|plasma membrane	0.79745	.	.	.
WRi_TRINITY_DN52354_c0_g1	1.66428	4.05e-06	4.10969	1.87e-40	OXI1_ARATH	1.11e-59	Serine/threonine-protein kinase OXI1	ZPchr0014g46926	0	PF00069.26|PF07714.18|PF00069.26|PF07714.18	.	KEGG:ath:AT3G25250|KO:K20714	GO:0071456|GO:0006952|GO:0006468|GO:0006979|GO:0009611	cellular response to hypoxia|defense response|protein phosphorylation|response to oxidative stress|response to wounding	GO:0005524|GO:0016301|GO:0004672|GO:0019901|GO:0004674	ATP binding|kinase activity|protein kinase activity|protein kinase binding|protein serine/threonine kinase activity	GO:0005737|GO:0005634|GO:0005886	cytoplasm|nucleus|plasma membrane	.	.	.	WRi_TRINITY_DN52354_c0_g1
TRINITY_DN60367_c0_g1	1.49168	0.000613191	2.22344	2.1e-09	SD113_ARATH	1.39e-18	G-type lectin S-receptor-like serine/threonine-protein kinase	ZPchr0013g37784	1.05e-67	.	.	KEGG:ath:AT1G11350	GO:0071446|GO:0009816|GO:0046777|GO:0006468|GO:0048544	cellular response to salicylic acid stimulus|defense response to bacterium, incompatible interaction|protein autophosphorylation|protein phosphorylation|recognition of pollen	GO:0005524|GO:0005516|GO:0030246|GO:0004672|GO:0004674|GO:0031625	ATP binding|calmodulin binding|carbohydrate binding|protein kinase activity|protein serine/threonine kinase activity|ubiquitin protein ligase binding	GO:0005576|GO:0016021|GO:0005886	extracellular region|integral component of membrane|plasma membrane	0.855165	.	.	.
WRi_TRINITY_DN9768_c0_g1	.	.	3.73979	2.5e-05	PIK1_ORYSJ	5.08e-10	Disease resistance protein Pik-1-like	ZPchr0006g40860	8.5e-10	.	.	.	GO:0009870|GO:0042742|GO:0009626	defense response signaling pathway, resistance gene-dependent|defense response to bacterium|plant-type hypersensitive response	GO:0043531|GO:0005524	ADP binding|ATP binding	.	.	.	.	.	.
WRi_TRINITY_DN19066_c0_g1	1.4287	0.000835974	2.97585	1.58e-16	PCRK1_ARATH	0	Serine/threonine-protein kinase PCRK1	ZPchr0006g43690	0	PF07714.18|PF00069.26	.	KEGG:ath:AT3G09830	GO:0042742|GO:0002221|GO:0080142|GO:0009617	defense response to bacterium|pattern recognition receptor signaling pathway|regulation of salicylic acid biosynthetic process|response to bacterium	GO:0005524|GO:0004672	ATP binding|protein kinase activity	GO:0005829|GO:0005886	cytosol|plasma membrane	0.785494	.	.	.
TRINITY_DN19734_c0_g1	.	.	2.96397	2.57e-06	RGA5R_ORYSJ	4.76e-15	Disease resistance protein RGA5	ZPchr0004g38884	4.3e-27	.	.	.	GO:0009870|GO:0042742|GO:0060548|GO:0009626	defense response signaling pathway, resistance gene-dependent|defense response to bacterium|negative regulation of cell death|plant-type hypersensitive response	GO:0043531|GO:0005524|GO:0043621	ADP binding|ATP binding|protein self-association	GO:0005737	cytoplasm	.	.	.	.
WRi_TRINITY_DN19423_c0_g1	1.44119	0.00838058	2.76937	2.56e-08	PCRK2_ARATH	3.41e-157	Serine/threonine-protein kinase PCRK2	ZPchr0012g19061	0	PF00069.26|PF07714.18	.	KEGG:ath:AT5G03320	GO:0006952|GO:0002221|GO:0080142	defense response|pattern recognition receptor signaling pathway|regulation of salicylic acid biosynthetic process	GO:0005524|GO:0004672	ATP binding|protein kinase activity	GO:0005886	plasma membrane	.	.	.	.
WRi_TRINITY_DN18160_c0_g1	1.71112	8.77e-05	2.35209	1.52e-10	RPS2_ARATH	2.67e-147	Disease resistance protein RPS2	ZPchr0001g29989	0	PF00931.23|PF13855.7	.	KEGG:ath:AT4G26090|KO:K13459	GO:0006952|GO:0042742|GO:0016045|GO:0009626	defense response|defense response to bacterium|detection of bacterium|plant-type hypersensitive response	GO:0043531|GO:0005524	ADP binding|ATP binding	GO:0005737|GO:0005886	cytoplasm|plasma membrane	0.770158	WRi_TRINITY_DN18160_c0_g1	.	.
WRi_TRINITY_DN39331_c0_g1	1.38723	0.00282009	2.30787	5.3e-09	PBL19_ARATH	5.37e-107	Probable serine/threonine-protein kinase PBL19	ZPchr0006g42738	0	PF00069.26|PF07714.18	.	KEGG:ath:AT5G47070|KO:K00924	GO:0045087	innate immune response	GO:0005524|GO:0004674	ATP binding|protein serine/threonine kinase activity	GO:0005886|GO:0009536	plasma membrane|plastid	0.78149	.	.	.
WRi_TRINITY_DN1777_c0_g1	1.15893	0.000866558	2.10175	9.6e-14	RGA3_SOLBU	1.11e-10	Putative disease resistance protein RGA3	ZPchr0007g4419	6.05e-34	.	.	.	GO:0006952	defense response	GO:0043531|GO:0005524	ADP binding|ATP binding	.	.	0.787106	.	.	.
WRi_TRINITY_DN41117_c0_g1	0.981225	0.0473312	2.016	4.75e-06	RGA4_SOLBU	5.85e-126	Putative disease resistance protein RGA4	ZPchr0003g17689	0	PF18052.2|PF00931.23	.	.	GO:0006952	defense response	GO:0043531|GO:0005524	ADP binding|ATP binding	.	.	.	.	.	.
WRi_TRINITY_DN11549_c0_g1	.	.	1.99086	0.0044563	LYK5_ARATH	6.61e-90	Protein LYK5	ZPchr0002g25852	0	PF01476.21|PF00069.26|PF07714.18	sigP:1	KEGG:ath:AT2G33580	GO:0071323|GO:0045087	cellular response to chitin|innate immune response	GO:0005524|GO:0008061|GO:0042803|GO:0004672	ATP binding|chitin binding|protein homodimerization activity|protein kinase activity		.	.	.	.	.
WRi_TRINITY_DN20125_c0_g1	.	.	1.96983	1.16e-05	RPP13_ARATH	6.46e-58	Disease resistance protein RPP13	ZPchr0001g30589	0	PF18052.2|PF00931.23	.	KEGG:ath:AT3G46530	GO:0009814|GO:0009626	defense response, incompatible interaction|plant-type hypersensitive response	GO:0043531|GO:0005524	ADP binding|ATP binding	GO:0005737|GO:0005886	cytoplasm|plasma membrane	.	.	.	.
WRi_TRINITY_DN74497_c0_g1	1.51678	0.0035935	1.9138	2.49e-05	NIPL2_ARATH	4.1e-52	NEP1-interacting protein-like 2	ZPchr0006g43054	5.14e-117	PF13639.7|PF17123.6|PF13923.7|PF00097.26|PF13445.7	.	KEGG:ath:AT1G74410	GO:0006952|GO:0010200	defense response|response to chitin	GO:0046872	metal ion binding	GO:0016021	integral component of membrane	0.803497	.	.	.
WRi_TRINITY_DN1842_c0_g1	.	.	1.80658	0.00790736	PIKS2_ORYSJ	5.27e-35	Disease resistance protein Piks-2	ZPchr0011g28141	2.8e-07	.	.	.	GO:0006952	defense response	GO:0043531|GO:0005524	ADP binding|ATP binding	.	.	.	.	.	.
WRi_TRINITY_DN47308_c0_g1	5.85084	1.96e-11	6.35369	2.49e-21	DRL21_ARATH	1.3e-69	Putative disease resistance protein At3g14460	ZPchr0008g12309	0	PF00931.23|PF00560.34|PF13516.7|PF00560.34|PF00560.34|PF13516.7|PF00560.34|PF00560.34|PF13516.7|PF00560.34|PF13516.7|PF00560.34|PF13516.7|PF00560.34	.	KEGG:ath:AT3G14460	GO:0042742|GO:0009817	defense response to bacterium|defense response to fungus, incompatible interaction	GO:0004016|GO:0043531|GO:0005524	adenylate cyclase activity|ADP binding|ATP binding	.	.	0.813668	.	.	.
WRi_TRINITY_DN26340_c0_g1	1.15179	0.0116199	1.8897	1.26e-06	EDR4_ARATH	8.41e-08	Protein ENHANCED DISEASE RESISTANCE 4	ZPchr0007g6180	0	PF11331.9	.	KEGG:ath:AT5G05190	GO:0006952|GO:0006897|GO:1900150|GO:0030100|GO:0009620|GO:0009863	defense response|endocytosis|regulation of defense response to fungus|regulation of endocytosis|response to fungus|salicylic acid mediated signaling pathway	.	.	GO:0005768|GO:0005886	endosome|plasma membrane	.	.	.	.
WRi_TRINITY_DN49301_c0_g1	5.6867	0.000211473	3.53168	0.00154304	PUB22_ARATH	1.28e-34	E3 ubiquitin-protein ligase PUB22	ZPchr0014g46723	5.11e-133	PF04564.16	.	KEGG:ath:AT3G52450	GO:0006952|GO:0051865|GO:0016567|GO:0002679|GO:0010200|GO:0009414	defense response|protein autoubiquitination|protein ubiquitination|respiratory burst involved in defense response|response to chitin|response to water deprivation	GO:0004842	ubiquitin-protein transferase activity	GO:0005829	cytosol	.	.	.	.
WRi_TRINITY_DN5146_c0_g1	1.55292	0.0188395	4.96474	7.02e-13	GST23_MAIZE	1.07e-131	Glutathione transferase GST 23	ZPchr0002g26337	6.87e-162	.	.	KEGG:zma:541845|KO:K00799	GO:0006952|GO:0006749	defense response|glutathione metabolic process	GO:0004364	glutathione transferase activity	GO:0005737	cytoplasm	.	.	.	.
WRi_TRINITY_DN7582_c0_g1	8.19318	2.86e-57	7.33469	1.29e-70	PLP2_ORYSJ	3.6e-78	Patatin-like protein 2	ZPchr0010g8176	1.12e-172	.	.	KEGG:osa:4345833	GO:0006952|GO:0016042	defense response|lipid catabolic process	GO:0047372|GO:0004620	acylglycerol lipase activity|phospholipase activity	.	.	0.973728	.	.	.
Pathogenesis-related proteins
WRi_TRINITY_DN784_c0_g1	5.90882	7.22e-11	7.74103	2.42e-24	PRMS_MAIZE	5.71e-59	Pathogenesis-related protein PRMS	ZPchr0007g3732	3.13e-93	PF00188.27	.	.	GO:0006952|GO:0009607	defense response|response to biotic stimulus	.	.	GO:0005615	extracellular space	0.895646	WRi_TRINITY_DN784_c0_g1
WRi_TRINITY_DN41503_c0_g1	1.45213	0.0393148	4.36936	5.54e-07	PTI5_SOLLC	2.36e-16	Pathogenesis-related genes transcriptional activator PTI5	ZPchr0001g32008	1.42e-60	.	.	KEGG:sly:544042|KO:K13433	GO:0006952	defense response	GO:0003677|GO:0003700	DNA binding|DNA-binding transcription factor activity	GO:0005634	nucleus	.	.	.	.
WRi_TRINITY_DN14333_c0_g1	2.94084	0.0134947	5.67916	2.14e-05	PR12_HORVU	2.98e-69	Pathogenesis-related protein PRB1-2	ZPchr0001g31569	9.05e-95	.	.	.	GO:0006952|GO:0009607	defense response|response to biotic stimulus	.	.	GO:0005576	extracellular region	.	.	.	.
TRINITY_DN9558_c0_g1	7.95581	3.15e-32	7.82244	1.39e-42	BEV1D_BETPN	9.07e-11	Major pollen allergen Bet v 1-D/H	ZPchr0012g19937	2.68e-114	PF10604.10|PF00407.20	.	.	GO:0009738|GO:0006952|GO:0009607	abscisic acid-activated signaling pathway|defense response|response to biotic stimulus	GO:0010427|GO:0004864|GO:0038023	abscisic acid binding|protein phosphatase inhibitor activity|signaling receptor activity	GO:0005737	cytoplasm	.	.	.	.
WRi_TRINITY_DN9119_c0_g2	7.1243	2.37e-15	6.99321	7.46e-21	ZEAM_MAIZE	5.68e-46	Zeamatin	ZPchr0003g17494	2.37e-31	PF00314.18	.	KEGG:zma:542299	GO:0006952|GO:0050832|GO:0031640|GO:0051841|GO:0006508|GO:0090501	defense response|defense response to fungus|killing of cells of other organism|positive regulation by host of cytolysis of symbiont cells|proteolysis|RNA phosphodiester bond hydrolysis	.	.	GO:0005576	extracellular region	0.877252	.	.	.
WRi_TRINITY_DN1913_c0_g1	8.37078	5.94e-13	6.00731	3.46e-11	ZEAM_MAIZE	2.37e-96	Zeamatin	ZPchr0003g17587	1.06e-09	PF00314.18	.	KEGG:zma:542299	GO:0006952|GO:0050832|GO:0031640|GO:0051841|GO:0006508|GO:0090501	defense response|defense response to fungus|killing of cells of other organism|positive regulation by host of cytolysis of symbiont cells|proteolysis|RNA phosphodiester bond hydrolysis	.	.	GO:0005576	extracellular region	.	.	.	.
WRi_TRINITY_DN12373_c0_g1	5.66222	2.88e-05	6.59907	2.85e-08	THLP1_ARATH	2.24e-63	Thaumatin-like protein 1	ZPchr0010g10158	3.82e-151	PF00314.18	sigP:1	KEGG:ath:AT4G24180	GO:0006952|GO:0009617|GO:0009723	defense response|response to bacterium|response to ethylene	.	.	GO:0005576	extracellular region	0.847061	.	.	.
TRINITY_DN17131_c0_g1	5.2061	0.000169716	5.97503	8.05e-08	TLP_ORYSJ	1.79e-86	Thaumatin-like protein	ZPchr0009g1035	1.21e-104	.	.	KEGG:osa:4352852	GO:0006952	defense response	.	.	GO:0005576	extracellular region	.	.	.	.
WRi_TRINITY_DN11744_c0_g1	.	.	4.28976	2.04e-05	OLP1_SOLLC	1.11e-27	Osmotin-like protein	ZPchr0009g1614	5.38e-33	PF00314.18	sigP:1	KEGG:sly:543971	GO:0006952	defense response	.	.	GO:0005618|GO:0005576	cell wall|extracellular region	.	.	.	.
Chitinases_PRP
WRi_TRINITY_DN5450_c0_g1	6.77727	1.91e-13	5.83337	3.49e-14	CHI1_ORYSJ	7.57e-143	Chitinase 1	ZPchr0006g46064	4.44e-11	PF00187.20|PF00182.20	sigP:1	.	GO:0016998|GO:0006032|GO:0050832|GO:0000272	cell wall macromolecule catabolic process|chitin catabolic process|defense response to fungus|polysaccharide catabolic process	GO:0008061|GO:0004568	chitin binding|chitinase activity	.	.	.	.	.	.
WRi_TRINITY_DN83338_c0_g1	2.13237	0.0160724	2.3762	0.00899458	CHI2_ORYSJ	7.66e-36	Chitinase 2	ZPchr0005g15214	1.52e-49	.	.	KEGG:osa:4338718|KO:K20547	GO:0016998|GO:0006032|GO:0050832|GO:0000272	cell wall macromolecule catabolic process|chitin catabolic process|defense response to fungus|polysaccharide catabolic process	GO:0008061|GO:0004568	chitin binding|chitinase activity	.	.	.	.	.	.
WRi_TRINITY_DN5934_c0_g1	1.70567	0.0206081	3.29819	3.6e-05	CHI5_ORYSJ	4.31e-134	Chitinase 5	ZPchr0006g41042	3.45e-13	PF00187.20|PF00182.20|PF00182.20	sigP:1	KEGG:osa:4336265|KO:K01183	GO:0016998|GO:0006032|GO:0006952|GO:0000272	cell wall macromolecule catabolic process|chitin catabolic process|defense response|polysaccharide catabolic process	GO:0008061|GO:0004568	chitin binding|chitinase activity	.	.	.	.	.	.
WRi_TRINITY_DN5934_c2_g1	.	.	5.36482	1.96e-07	CHI6_ORYSJ	4.09e-61	Chitinase 6	ZPchr0002g26533	5.81e-73	.	.	KEGG:osa:4329920|KO:K01183	GO:0016998|GO:0006032|GO:0006952|GO:0000272	cell wall macromolecule catabolic process|chitin catabolic process|defense response|polysaccharide catabolic process	GO:0008061|GO:0004568	chitin binding|chitinase activity	.	.	.	.	.	.
TRINITY_DN20368_c0_g1	3.50173	0.00180628	4.76487	1.9e-06	CHI8_ORYSJ	7.42e-141	Chitinase 8	ZPchr0010g7268	4.39e-154	PF00182.20	.	KEGG:osa:4349267|KO:K20547	GO:0016998|GO:0006032|GO:0050832|GO:0000272	cell wall macromolecule catabolic process|chitin catabolic process|defense response to fungus|polysaccharide catabolic process	GO:0004568	chitinase activity	.	.	.	.	.	.
WRi_TRINITY_DN6375_c0_g1	5.61751	9.47e-15	6.88187	8.26e-30	CHIT2_TULSB	4.65e-85	Chitinase 2	ZPchr0010g9011	8.57e-176	PF00704.29	.	.	GO:0006032|GO:0000272	chitin catabolic process|polysaccharide catabolic process	GO:0008061|GO:0004568	chitin binding|chitinase activity	.	.	0.93174	.	.	.
Xylanases_and other protease inhibitors
WRi_TRINITY_DN32118_c0_g2	9.5006	1.58e-11	5.50882	3.99e-05	XIP1_ORYSJ	3.01e-96	Xylanase inhibitor protein 1	ZPchr0011g27028	0	PF00704.29	sigP:1	KEGG:osa:4351194|KO:K01183	GO:0005975|GO:0050832	carbohydrate metabolic process|defense response to fungus	GO:0004568|GO:0004857	chitinase activity|enzyme inhibitor activity	GO:0005576	extracellular region	.	.	.	.
TRINITY_DN55580_c0_g1	.	.	4.69103	0.00113988	XIP1_ORYSJ	3.6e-125	Xylanase inhibitor protein 1	ZPchr0011g27743	1.38e-153	.	.	KEGG:osa:4351194|KO:K01183	GO:0005975|GO:0050832	carbohydrate metabolic process|defense response to fungus	GO:0004568|GO:0004857	chitinase activity|enzyme inhibitor activity	GO:0005576	extracellular region	.	.	.	.
WRi_TRINITY_DN5089_c0_g1	.	.	6.22644	1.88e-11	XIP1_WHEAT	3.26e-138	Xylanase inhibitor protein 1	ZPchr0011g28510	0	PF00704.29	sigP:1	.	GO:0005975|GO:0050832	carbohydrate metabolic process|defense response to fungus	GO:0004568|GO:0004857	chitinase activity|enzyme inhibitor activity	GO:0005576	extracellular region	.	.	.	.
WRi_TRINITY_DN6028_c1_g1	5.07094	0.000129232	4.44463	3.12e-05	XIP1_WHEAT	1.88e-74	Xylanase inhibitor protein 1	ZPchr0007g5881	1.78e-157	.	.	.	GO:0005975|GO:0050832	carbohydrate metabolic process|defense response to fungus	GO:0004568|GO:0004857	chitinase activity|enzyme inhibitor activity	GO:0005576	extracellular region	.	.	.	.
WRi_TRINITY_DN32118_c0_g1	5.13446	1.59e-07	5.12206	2.83e-10	XIP2_ORYSJ	3.53e-105	Xylanase inhibitor protein 2	ZPchr0011g28219	1.15e-74	PF00704.29	sigP:1	KEGG:osa:4351187|KO:K01183	GO:0005975|GO:0050832	carbohydrate metabolic process|defense response to fungus	GO:0004568|GO:0004857	chitinase activity|enzyme inhibitor activity	GO:0005576	extracellular region	0.828795	.	.	.
WRi_TRINITY_DN6854_c0_g1	1.84593	7.9e-05	2.36977	2.54e-09	CYT1_ORYSJ	3.77e-44	Cysteine proteinase inhibitor 1	ZPchr0001g31013	2.32e-39		.	KEGG:osa:4327535	GO:0006952	defense response	GO:0004869	cysteine-type endopeptidase inhibitor activity	GO:0005576	extracellular region	0.835233	.	.	.
WRi_TRINITY_DN1809_c1_g1	1.19184	0.0362252	1.86736	0.000464397	CYT3_ORYSJ	4.77e-56	Cysteine proteinase inhibitor 3	ZPchr0010g9506	2.26e-14		.	KEGG:osa:4338771	GO:0006952	defense response	GO:0004869	cysteine-type endopeptidase inhibitor activity	GO:0005576	extracellular region	.	.	.	.
WRi_TRINITY_DN1028_c0_g1	12.4809	1.39e-78	8.01837	2.66e-57	ICI2_HORVU	4.88e-16	Subtilisin-chymotrypsin inhibitor-2A	ZPchr0010g8932	7.17e-13	.	.	.	GO:0009611	response to wounding	GO:0004867			.	.	.	.	.
Cell death
WRi_TRINITY_DN11788_c0_g1.p1	1.41122	0.00707559	2.9398	6.47e-10	ATL55_ARATH	2.23e-24	E3 ubiquitin-protein ligase RING1	ZPchr0004g40413	4.25e-25	PF13639.7|PF17123.6|PF13923.7|PF00097.26|PF13445.7|PF12678.8	.	KEGG:ath:AT5G10380|KO:K10664	GO:0006952|GO:0043068|GO:0012501|GO:0051865|GO:0016567|GO:0009617|GO:0010200|GO:0002238	defense response|positive regulation of programmed cell death|programmed cell death|protein autoubiquitination|protein ubiquitination|response to bacterium|response to chitin|response to molecule of fungal origin	GO:0046872|GO:0004842	metal ion binding|ubiquitin-protein transferase activity	GO:0016021|GO:0005886	integral component of membrane|plasma membrane	.	.	.	.
TRINITY_DN70437_c0_g1.p1	2.98959	3.02e-10	3.75608	1.72e-18	PAD4_ARATH	3.46e-17	Lipase-like PAD4	ZPchr0011g27013	4.74e-116	PF01764.26	.	KEGG:ath:AT3G52430	GO:0010618|GO:0071327|GO:0009816|GO:0050829|GO:0002213|GO:0009873|GO:0060866|GO:0010150|GO:0016042|GO:0031348|GO:0010105|GO:0009626|GO:1901183|GO:0010942|GO:1900426|GO:1900367|GO:0080151|GO:0010310|GO:2000022|GO:0080142|GO:2000031|GO:0009617|GO:0001666|GO:0009625|GO:0051707|GO:0009751|GO:0010225|GO:0009627|GO:0009862	aerenchyma formation|cellular response to trehalose stimulus|defense response to bacterium, incompatible interaction|defense response to Gram-negative bacterium|defense response to insect|ethylene-activated signaling pathway|leaf abscission|leaf senescence|lipid catabolic process|negative regulation of defense response|negative regulation of ethylene-activated signaling pathway|plant-type hyperse…	GO:0016298|GO:0016740	lipase activity|transferase activity	GO:0005737|GO:0005634	cytoplasm|nucleus	.	.	.	.
WRi_TRINITY_DN54987_c0_g1.p1	.	.	4.45692	0.000132605	LRK91_ARATH	1.34e-26	L-type lectin-domain containing receptor kinase IX.1	ZPchr0004g38507	0	PF00139.20|PF07714.18	.	KEGG:ath:AT5G10530	GO:0006952|GO:0042742|GO:0002229|GO:0010942|GO:0010726	defense response|defense response to bacterium|defense response to oomycetes|positive regulation of cell death|positive regulation of hydrogen peroxide metabolic process	GO:0005524|GO:0030246|GO:0004675	ATP binding|carbohydrate binding|transmembrane receptor protein serine/threonine kinase activity	GO:0016021|GO:0005886	integral component of membrane|plasma membrane	.	.	.	.
WRi_TRINITY_DN16908_c0_g1.p1	3.75803	1.6e-08	5.22786	3.73e-21	HSR4_ARATH	1.54e-145	Protein HYPER-SENSITIVITY-RELATED 4	ZPchr0001g30968	0	PF14363.7|PF00004.30	.	KEGG:ath:AT3G50930	GO:0008219|GO:0009626|GO:0009617|GO:0002237|GO:0009411|GO:0009863	cell death|plant-type hypersensitive response|response to bacterium|response to molecule of bacterial origin|response to UV|salicylic acid mediated signaling pathway	GO:0005524|GO:0016887|GO:0042802	ATP binding|ATPase activity|identical protein binding	GO:0016021|GO:0005740|GO:0005741|GO:0005739	integral component of membrane|mitochondrial envelope|mitochondrial outer membrane|mitochondrion	.	.	.	.
WRi_TRINITY_DN83152_c0_g1.p1	9.87138	6.33e-11	6.64028	2.46e-08	TIR_BRADI	2.89e-95	TIR-only protein	.	1.98e-139	PF01582.21|PF13676.7	.	KEGG:bdi:100831488	GO:0006952|GO:0019677|GO:0043068|GO:0007165	defense response|NAD catabolic process|positive regulation of programmed cell death|signal transduction	GO:0050135|GO:0003953|GO:0061809	NAD(P)+ nucleosidase activity|NAD+ nucleosidase activity|NAD+ nucleotidase, cyclic ADP-ribose generating	.	.	.	.	.	.
Oxidative stress
WRi_TRINITY_DN2791_c1_g1	1.66437	0.00271277	2.94144	4.61e-09	RBOHA_SOLTU	7.04e-106	Respiratory burst oxidase homolog protein A	ZPchr0010g9242	2.8e-54	PF08414.11|PF13202.7	.	KEGG:sot:102579392|KO:K13447	.	.	GO:0005509|GO:0050664|GO:0004601	calcium ion binding|oxidoreductase activity, acting on NAD(P)H, oxygen as acceptor|peroxidase activity	GO:0016021|GO:0005886	integral component of membrane|plasma membrane	0.803786	WRi_TRINITY_DN2791_c1_g1	.	WRi_TRINITY_DN2791_c1_g1
TRINITY_DN24126_c0_g2	1.14195	0.0211763	2.44349	2.14e-08	RBOHA_SOLTU	0	Respiratory burst oxidase homolog protein A	ZPchr0001g32510	4.43e-34	PF08414.11|PF13202.7|PF01794.20|PF08022.13	.	KEGG:sot:102579392|KO:K13447	.	.	GO:0005509|GO:0050664|GO:0004601	calcium ion binding|oxidoreductase activity, acting on NAD(P)H, oxygen as acceptor|peroxidase activity	GO:0016021|GO:0005886	integral component of membrane|plasma membrane	.	TRINITY_DN24126_c0_g2	.	TRINITY_DN24126_c0_g2
WRi_TRINITY_DN54772_c0_g1	6.43764	1.4e-13	6.6286	4.52e-21	RBOHB_SOLTU	4.14e-43	Respiratory burst oxidase homolog protein B	ZPchr0011g27322	8.88e-63	.	.	KEGG:sot:102603596|KO:K13447	GO:0009408|GO:0009845	response to heat|seed germination	GO:0005509|GO:0016174|GO:0004601	calcium ion binding|NAD(P)H oxidase (H(2)O(2)-forming activity|peroxidase activity	GO:0016021|GO:0005886	integral component of membrane|plasma membrane	.	WRi_TRINITY_DN54772_c0_g1	.	WRi_TRINITY_DN54772_c0_g1
WRi_TRINITY_DN1935_c0_g2	.	.	1.51216	0.0143726	CATA3_ORYSJ	0	Catalase isozyme C	ZPchr0002g26660	0	PF00199.20|PF00199.20|PF06628.13	.	KEGG:osa:4331509|KO:K03781	GO:0045454|GO:0007623|GO:0050665|GO:0042744|GO:0033484|GO:0017014|GO:0009737|GO:0009617|GO:0046686|GO:0042542|GO:0009416|GO:1902074|GO:0009414	cell redox homeostasis|circadian rhythm|hydrogen peroxide biosynthetic process|hydrogen peroxide catabolic process|nitric oxide homeostasis|protein nitrosylation|response to abscisic acid|response to bacterium|response to cadmium ion|response to hydrogen peroxide|response to light stimulus|response to salt|response to water deprivation	GO:0004096|GO:0020037|GO:0046872	catalase activity|heme binding|metal ion binding	GO:0005737|GO:0009514|GO:0005777|GO:0005886	cytoplasm|glyoxysome|peroxisome|plasma membrane	.	.	.	WRi_TRINITY_DN1935_c0_g2
WRi_TRINITY_DN8598_c1_g1	5.50847	7.77e-16	6.59899	2.62e-31	PER1_ARATH	1.55e-145	Cationic peroxidase 1	ZPchr0011g27391	9.37e-176	PF00141.24	.	.	GO:0042744|GO:0006979	hydrogen peroxide catabolic process|response to oxidative stress	GO:0020037|GO:0046872|GO:0004601	heme binding|metal ion binding|peroxidase activity	GO:0005576	extracellular region	0.910437	.	.	.
TRINITY_DN31444_c0_g1	6.32729	1.08e-14	7.67539	1.2e-29	PER1_SORBI	3.99e-134	Cationic peroxidase SPC4	ZPchr0001g32645	1.16e-46	PF00141.24	sigP:1	KEGG:sbi:8074114|KO:K00430	GO:0042744|GO:0006979	hydrogen peroxide catabolic process|response to oxidative stress	GO:0020037|GO:0046872|GO:0004601	heme binding|metal ion binding|peroxidase activity	GO:0005576|GO:0009505|GO:0009506	extracellular region|plant-type cell wall|plasmodesma	0.914125	.	.	.
WRi_TRINITY_DN4416_c1_g1	3.21733	6.02e-14	5.54916	1.22e-55	PER1_MAIZE	2.75e-49	Peroxidase 1	ZPchr0008g12279	2.56e-68	PF00141.24	sigP:1	KEGG:zma:542029|KO:K00430	GO:0042744|GO:0006979	hydrogen peroxide catabolic process|response to oxidative stress	GO:0020037|GO:0046872|GO:0004601	heme binding|metal ion binding|peroxidase activity	GO:0005576|GO:0009505|GO:0009506|GO:0005773	extracellular region|plant-type cell wall|plasmodesma|vacuole	.	.	.	.
TRINITY_DN38747_c0_g1	.	.	2.9625	4.43e-05	PER1_ORYSJ	6.69e-21	Peroxidase 1	ZPchr0005g15282	9.52e-55	.	.	KEGG:osa:4339222|KO:K00430	GO:0042744|GO:0006979	hydrogen peroxide catabolic process|response to oxidative stress	GO:0020037|GO:0046872|GO:0004601	heme binding|metal ion binding|peroxidase activity	GO:0005576|GO:0009505|GO:0009506	extracellular region|plant-type cell wall|plasmodesma	.	.	.	.
WRi_TRINITY_DN42038_c0_g1	8.73741	8.54e-11	7.44515	1.18e-11	PER15_IPOBA	1.13e-53	Peroxidase 15	ZPchr0010g10305	2.54e-142	.	.	.	GO:0042744|GO:0006979	hydrogen peroxide catabolic process|response to oxidative stress	GO:0020037|GO:0046872|GO:0004601	heme binding|metal ion binding|peroxidase activity	GO:0005576	extracellular region	0.956947	.	.	.
WRi_TRINITY_DN83737_c0_g1	5.67797	7e-06	6.36134	9.34e-07	PER2_ORYSJ	2.42e-15	Peroxidase 2	ZPchr0007g3000	2.29e-21	.	.	KEGG:osa:4344279|KO:K00430	GO:0042744|GO:0006979	hydrogen peroxide catabolic process|response to oxidative stress	GO:0020037|GO:0046872|GO:0004601	heme binding|metal ion binding|peroxidase activity	GO:0005576	extracellular region	.	.	.	.
WRi_TRINITY_DN26307_c0_g1	7.31137	1.49e-06	6.01212	3.98e-07	PER2_MAIZE	6.93e-51	Peroxidase 2	ZPchr0005g14674	0	PF00141.24	sigP:1	KEGG:zma:542571|KO:K00430	GO:0032922|GO:0097167|GO:0042744|GO:0042752|GO:0006979	circadian regulation of gene expression|circadian regulation of translation|hydrogen peroxide catabolic process|regulation of circadian rhythm|response to oxidative stress	GO:0020037|GO:0046872|GO:0004601	heme binding|metal ion binding|peroxidase activity	GO:0005576|GO:0009505|GO:0009506	extracellular region|plant-type cell wall|plasmodesma	0.769184	.	.	.
WRi_TRINITY_DN7695_c0_g1	6.7282	1.56e-17	5.95301	1.04e-15	PER2_ORYSJ	1.72e-19	Peroxidase 2	ZPchr0007g5890	6.43e-25	PF00141.24	.	KEGG:osa:4344279|KO:K00430	GO:0042744|GO:0006979	hydrogen peroxide catabolic process|response to oxidative stress	GO:0020037|GO:0046872|GO:0004601	heme binding|metal ion binding|peroxidase activity	GO:0005576	extracellular region	.	.	.	.
WRi_TRINITY_DN46154_c0_g1	4.05337	8.01e-05	5.37797	6.79e-10	PER2_MAIZE	2.84e-71	Peroxidase 2	ZPchr0013g37301	3.1e-102	.	.	KEGG:zma:542571|KO:K00430	GO:0032922|GO:0097167|GO:0042744|GO:0042752|GO:0006979	circadian regulation of gene expression|circadian regulation of translation|hydrogen peroxide catabolic process|regulation of circadian rhythm|response to oxidative stress	GO:0020037|GO:0046872|GO:0004601	heme binding|metal ion binding|peroxidase activity	GO:0005576|GO:0009505|GO:0009506	extracellular region|plant-type cell wall|plasmodesma	0.778592	.	.	.
WRi_TRINITY_DN65835_c0_g1	2.182	0.0119244	4.71358	8.02e-07	PER2_ORYSI	2.81e-29	Peroxidase 2	.	2.47e-99	PF00141.24	.	.	GO:0042744|GO:0006979	hydrogen peroxide catabolic process|response to oxidative stress	GO:0020037|GO:0046872|GO:0004601	heme binding|metal ion binding|peroxidase activity	GO:0005576	extracellular region	0.768196	.	.	.
WRi_TRINITY_DN78914_c0_g1	1.84119	0.0324645	4.60137	8.63e-05	PER3_ARATH	1.73e-42	Peroxidase 3	ZPchr0007g3600	3.35e-79	PF00141.24	.	KEGG:ath:AT1G05260|KO:K00430	GO:0042744|GO:0042538|GO:0009409|GO:0009269|GO:0006979	hydrogen peroxide catabolic process|hyperosmotic salinity response|response to cold|response to desiccation|response to oxidative stress	GO:0020037|GO:0046872|GO:0004601	heme binding|metal ion binding|peroxidase activity	GO:0005783|GO:0005576|GO:0009505|GO:0009506	endoplasmic reticulum|extracellular region|plant-type cell wall|plasmodesma	.	.	.	.
TRINITY_DN47531_c0_g1	1.34414	0.027978	3.263	2.44e-07	PER30_ARATH	4.82e-72	Peroxidase 30	ZPchr0005g14579	3.29e-166	.	.	KEGG:ath:AT3G21770|KO:K00430	GO:0042744|GO:0006979	hydrogen peroxide catabolic process|response to oxidative stress	GO:0020037|GO:0046872|GO:0004601	heme binding|metal ion binding|peroxidase activity	GO:0005618|GO:0005737|GO:0005576|GO:0005634|GO:0009505|GO:0009506	cell wall|cytoplasm|extracellular region|nucleus|plant-type cell wall|plasmodesma	.	.	.	.
WRi_TRINITY_DN10729_c0_g1	9.88958	9.25e-13	6.75033	2.13e-09	PER4_VITVI	1.08e-77	Peroxidase 4	ZPchr0006g40954	0	PF00141.24	.	KEGG:vvi:100257005|KO:K00430	GO:0042744|GO:0006979	hydrogen peroxide catabolic process|response to oxidative stress	GO:0020037|GO:0046872|GO:0004601	heme binding|metal ion binding|peroxidase activity	GO:0005576	extracellular region	0.804554	.	.	.
WRi_TRINITY_DN25314_c0_g1	.	.	3.20178	1.1e-05	PER47_ARATH	2.65e-98	Peroxidase 47	ZPchr0010g9888	6.01e-164	PF00141.24	.	KEGG:ath:AT4G33420|KO:K00430	GO:0042744|GO:0006979	hydrogen peroxide catabolic process|response to oxidative stress	GO:0020037|GO:0046872|GO:0004601	heme binding|metal ion binding|peroxidase activity	GO:0005576|GO:0009505|GO:0009506	extracellular region|plant-type cell wall|plasmodesma	.	.	.	.
WRi_TRINITY_DN4900_c0_g2	6.8164	1.64e-15	6.78838	9.29e-16	PER5_VITVI	7.54e-100	Peroxidase 5	ZPchr0005g15347	0	PF00141.24	.	.	GO:0042744|GO:0006979	hydrogen peroxide catabolic process|response to oxidative stress	GO:0020037|GO:0046872|GO:0004601	heme binding|metal ion binding|peroxidase activity	GO:0005576	extracellular region	0.907419	.	.	.
TRINITY_DN11981_c0_g1	.	.	3.53064	8.92e-06	PER51_ARATH	7.33e-99	Peroxidase 51	ZPchr0013g34053	0	PF00141.24	.	KEGG:ath:AT4G37530|KO:K00430	GO:0042744|GO:0006979	hydrogen peroxide catabolic process|response to oxidative stress	GO:0020037|GO:0046872|GO:0004601	heme binding|metal ion binding|peroxidase activity	GO:0005576	extracellular region	.	.	.	.
WRi_TRINITY_DN2580_c0_g1	1.62626	0.00801112	3.64332	7.92e-10	PER56_ARATH	8.43e-91	Peroxidase 56	ZPchr0001g29748	0	PF00141.24	sigP:1	KEGG:ath:AT5G15180|KO:K00430	GO:0042744|GO:0006979	hydrogen peroxide catabolic process|response to oxidative stress	GO:0020037|GO:0046872|GO:0004601	heme binding|metal ion binding|peroxidase activity	GO:0005576|GO:0009505|GO:0009506	extracellular region|plant-type cell wall|plasmodesma	.	.	.	.
TRINITY_DN20018_c0_g1	4.85303	1.17e-05	5.22283	6.98e-06	PER70_MAIZE	5.95e-77	Peroxidase 70	ZPchr0007g3352	6.01e-89	PF00141.24	.	KEGG:zma:100125639|KO:K00430	GO:0042744|GO:0006979	hydrogen peroxide catabolic process|response to oxidative stress	GO:0020037|GO:0046872|GO:0004601	heme binding|metal ion binding|peroxidase activity	GO:0005576	extracellular region	.	.	.	.
WRi_TRINITY_DN33262_c0_g1	7.03128	3.35e-05	5.59337	2.76e-05	PERX_LUPPO	2.6e-32	Peroxidase	ZPchr0010g10561	2.09e-92	PF00141.24	.	.	GO:0042744|GO:0006979	hydrogen peroxide catabolic process|response to oxidative stress	GO:0020037|GO:0046872|GO:0004601	heme binding|metal ion binding|peroxidase activity	.	.	.	.	.	.
WRi_TRINITY_DN47420_c0_g1	7.59861	1.48e-06	6.44548	3.14e-07	PERX_TOBAC	9.36e-38	Lignin-forming anionic peroxidase	ZPchr0010g11257	3.37e-81	PF00141.24	sigP:1	KEGG:nta:107830487|KO:K00430	GO:0042744|GO:0006979	hydrogen peroxide catabolic process|response to oxidative stress	GO:0020037|GO:0046872|GO:0004601	heme binding|metal ion binding|peroxidase activity	GO:0005576	extracellular region	0.815668	.	.	.
TRINITY_DN15386_c0_g1	.	.	2.60803	0.000126426	APX7_ORYSJ	6.71e-66	Probable L-ascorbate peroxidase 7, chloroplastic	ZPchr0014g46964	1.16e-100	PF00141.24	.	KEGG:osa:4335896|KO:K00434	GO:0034599|GO:0042744|GO:0000302	cellular response to oxidative stress|hydrogen peroxide catabolic process|response to reactive oxygen species	GO:0020037|GO:0016688|GO:0046872|GO:0004601	heme binding|L-ascorbate peroxidase activity|metal ion binding|peroxidase activity	GO:0009570	chloroplast stroma	.	.	.	.
WRi_TRINITY_DN10530_c0_g1	.	.	3.57563	0.00218619	APX1_ORYSJ	2.02e-28	L-ascorbate peroxidase 1, cytosolic	ZPchr0003g16451	2.34e-29	.	.	KEGG:osa:4332474|KO:K00434	GO:0034599|GO:0042744|GO:0000302	cellular response to oxidative stress|hydrogen peroxide catabolic process|response to reactive oxygen species	GO:0020037|GO:0016688|GO:0046872|GO:0004601	heme binding|L-ascorbate peroxidase activity|metal ion binding|peroxidase activity	GO:0009507	chloroplast	.	.	.	.
WRi_TRINITY_DN12510_c0_g1	1.28683	0.0367659	2.88637	5.48e-06	PR2E1_ORYSJ	8.59e-108	Peroxiredoxin-2E-1, chloroplastic	ZPchr0006g44692	1.13e-119	.	.	KEGG:osa:4341570	GO:0045454|GO:0034599|GO:0042744	cell redox homeostasis|cellular response to oxidative stress|hydrogen peroxide catabolic process	GO:0008379	thioredoxin peroxidase activity	GO:0009570|GO:0005737	chloroplast stroma|cytoplasm	.	.	.	.
TRINITY_DN83986_c0_g1	.	.	2.05973	0.0255342	GPX2_ARATH	4.42e-89	Probable glutathione peroxidase 2	ZPchr0011g27700	4.06e-147	PF00255.20|PF00578.22|PF08534.11	.	KEGG:ath:AT2G31570|KO:K00432	GO:0006979	response to oxidative stress	GO:0004602|GO:0004601	glutathione peroxidase activity|peroxidase activity	GO:0005829|GO:0005634|GO:0005777|GO:0005886	cytosol|nucleus|peroxisome|plasma membrane	.	.	.	.
WRi_TRINITY_DN37333_c1_g1	.	.	2.2578	1.84e-14	GPX4_CITSI	1.16e-45	Probable phospholipid hydroperoxide glutathione peroxidase	ZPchr0004g39345	1.33e-56	.	.	.	GO:0006979	response to oxidative stress	GO:0004602|GO:0047066	glutathione peroxidase activity|phospholipid-hydroperoxide glutathione peroxidase activity	GO:0005737	cytoplasm	.	.	.	.
TRINITY_DN30140_c0_g1	.	.	3.17868	5.34e-08	GRXC6_ORYSJ	8.89e-15	Glutaredoxin-C6	ZPchr0002g25370	1.76e-10	.	.	.	GO:0045454|GO:0034599	cell redox homeostasis|cellular response to oxidative stress	GO:0009055|GO:0004362|GO:0015035	electron transfer activity|glutathione-disulfide reductase activity|protein disulfide oxidoreductase activity	GO:0005737	cytoplasm	.	.	.	.
TRINITY_DN3638_c0_g1	.	.	5.478	1.05e-11	SAG21_ARATH	1.24e-09	Protein SENESCENCE-ASSOCIATED GENE 21, mitochondrial	ZPchr0008g12654	1.37e-35	PF03242.14	.	KEGG:ath:AT4G02380	GO:0042631|GO:0006952|GO:0010150|GO:1900424|GO:1900150|GO:1900055|GO:2000028|GO:0009737|GO:0009646|GO:0009409|GO:0009723|GO:0009620|GO:0042542|GO:0009625|GO:0009416|GO:0006979|GO:0000302|GO:1902074|GO:0009414|GO:0009611|GO:0048364	cellular response to water deprivation|defense response|leaf senescence|regulation of defense response to bacterium|regulation of defense response to fungus|regulation of leaf senescence|regulation of photoperiodism, flowering|response to abscisic acid|response to absence of light|response to cold|response to ethylene|response to fungus|response to hydrogen peroxide|response to insect|response to…	.	.	GO:0005739	mitochondrion	.	.	.	.
WRi_TRINITY_DN4088_c0_g1	2.19661	1.25e-05	2.79796	9e-11	ACO3M_ARATH	0	Aconitate hydratase 3, mitochondrial	ZPchr0006g43758	0	PF00330.21|PF00694.20	.	KEGG:ath:AT2G05710|KO:K01681	GO:0006101|GO:0006097|GO:0006102|GO:0009737|GO:0046686|GO:0006979|GO:0090351|GO:0006099	citrate metabolic process|glyoxylate cycle|isocitrate metabolic process|response to abscisic acid|response to cadmium ion|response to oxidative stress|seedling development|tricarboxylic acid cycle	GO:0051539|GO:0003994|GO:0005524|GO:0047780|GO:0005507	4 iron, 4 sulfur cluster binding|aconitate hydratase activity|ATP binding|citrate dehydratase activity|copper ion binding	GO:0005618|GO:0009507|GO:0009570|GO:0005737|GO:0005829|GO:0005739|GO:0005774	cell wall|chloroplast|chloroplast stroma|cytoplasm|cytosol|mitochondrion|vacuolar membrane	0.829888	.	.	.
WRi_TRINITY_DN91002_c0_g1	1.66013	0.0107633	1.92857	0.00130345	MSL1_ARATH	2.22e-90	Mechanosensitive ion channel protein 1, mitochondrial	ZPchr0060g7194	4.15e-73	PF00924.19	.	KEGG:ath:AT4G00290|KO:K22047	GO:0034599	cellular response to oxidative stress	GO:0008381	mechanosensitive ion channel activity	GO:0009507|GO:0009941|GO:0016021|GO:0005743|GO:0005739	chloroplast|chloroplast envelope|integral component of membrane|mitochondrial inner membrane|mitochondrion	.	.	.	.
Mitogen-activated protein kinase
WRi_TRINITY_DN44524_c0_g1	.	.	4.76814	1.96e-15	M2K5_ARATH	7.43e-125	Mitogen-activated protein kinase kinase 5	ZPchr0002g22969	0	PF00069.26|PF07714.18	.	KEGG:ath:AT3G21220|KO:K13413	GO:0009738|GO:0032147|GO:0051301|GO:0009814|GO:0010227|GO:0010229|GO:0009626|GO:0010365|GO:0007346|GO:0010082|GO:0090333|GO:0051510|GO:0023014|GO:0031098	abscisic acid-activated signaling pathway|activation of protein kinase activity|cell division|defense response, incompatible interaction|floral organ abscission|inflorescence development|plant-type hypersensitive response|positive regulation of ethylene biosynthetic process|regulation of mitotic cell cycle|regulation of root meristem growth|regulation of stomatal closure|regulation of unidimensio…	GO:0005524|GO:0004708|GO:0004674	ATP binding|MAP kinase kinase activity|protein serine/threonine kinase activity	GO:0005737	cytoplasm	.	.	.	.
WRi_TRINITY_DN19401_c1_g1	5.71182	6.02e-05	4.06443	0.000189662	M3K17_ARATH	3.59e-12	Mitogen-activated protein kinase kinase kinase 17	ZPchr0007g4161	8.35e-72	.	.	KEGG:ath:AT2G32510|KO:K20716	GO:0009738|GO:0032147|GO:0007346|GO:0009737|GO:0006970|GO:0023014|GO:0031098	abscisic acid-activated signaling pathway|activation of protein kinase activity|regulation of mitotic cell cycle|response to abscisic acid|response to osmotic stress|signal transduction by protein phosphorylation|stress-activated protein kinase signaling cascade	GO:0005524|GO:0004709|GO:0004674	ATP binding|MAP kinase kinase kinase activity|protein serine/threonine kinase activity	GO:0005737|GO:0005634	cytoplasm|nucleus	.	.	.	.
WRi_TRINITY_DN15154_c0_g1	4.16918	1.54e-06	3.98933	1.25e-06	M3K17_ARATH	2.07e-29	Mitogen-activated protein kinase kinase kinase 17	ZPchr0001g31227	5.06e-158	PF00069.26|PF07714.18	.	KEGG:ath:AT2G32510|KO:K20716	GO:0009738|GO:0032147|GO:0007346|GO:0009737|GO:0006970|GO:0023014|GO:0031098	abscisic acid-activated signaling pathway|activation of protein kinase activity|regulation of mitotic cell cycle|response to abscisic acid|response to osmotic stress|signal transduction by protein phosphorylation|stress-activated protein kinase signaling cascade	GO:0005524|GO:0004709|GO:0004674	ATP binding|MAP kinase kinase kinase activity|protein serine/threonine kinase activity	GO:0005737|GO:0005634	cytoplasm|nucleus	.	.	.	.
WRi_TRINITY_DN12372_c0_g1	1.21404	0.0213011	2.68119	1.34e-07	M2K9_ARATH	1.5e-64	Mitogen-activated protein kinase kinase 9	ZPchr0013g35167	9e-27	PF00069.26|PF07714.18	.	KEGG:ath:AT1G73500|KO:K20604	GO:0032147|GO:0010120|GO:0071456|GO:0009693|GO:0009873|GO:0010150|GO:0045893|GO:0046777|GO:0007346|GO:0009620|GO:0009651|GO:0009611|GO:0023014|GO:0031098	activation of protein kinase activity|camalexin biosynthetic process|cellular response to hypoxia|ethylene biosynthetic process|ethylene-activated signaling pathway|leaf senescence|positive regulation of transcription, DNA-templated|protein autophosphorylation|regulation of mitotic cell cycle|response to fungus|response to salt stress|response to wounding|signal transduction by protein phosphoryl…	GO:0005524|GO:0004708|GO:0030295|GO:0004674	ATP binding|MAP kinase kinase activity|protein kinase activator activity|protein serine/threonine kinase activity	GO:0005737|GO:0005634	cytoplasm|nucleus	.	.	.	.
WRi_TRINITY_DN4590_c0_g1	.	.	2.07342	2.45e-05	MPK12_ORYSJ	0	Mitogen-activated protein kinase 12	ZPchr0006g42584	0	PF00069.26|PF07714.18|PF06293.15	.	KEGG:osa:4342017|KO:K20538	GO:0006952|GO:0035556|GO:0010468	defense response|intracellular signal transduction|regulation of gene expression	GO:0005524|GO:0004707	ATP binding|MAP kinase activity	GO:0005737|GO:0005634	cytoplasm|nucleus	.	.	.	.
WRi_TRINITY_DN61222_c0_g1	.	.	2.03462	0.0128605	M3K17_ARATH	8.96e-13	Mitogen-activated protein kinase kinase kinase 17	ZPchr0007g6358	5.79e-119	.	.	KEGG:ath:AT2G32510|KO:K20716	GO:0009738|GO:0032147|GO:0007346|GO:0009737|GO:0006970|GO:0023014|GO:0031098	abscisic acid-activated signaling pathway|activation of protein kinase activity|regulation of mitotic cell cycle|response to abscisic acid|response to osmotic stress|signal transduction by protein phosphorylation|stress-activated protein kinase signaling cascade	GO:0005524|GO:0004709|GO:0004674	ATP binding|MAP kinase kinase kinase activity|protein serine/threonine kinase activity	GO:0005737|GO:0005634	cytoplasm|nucleus	.	.	.	.
TRINITY_DN6001_c0_g1*	.	.	1.42058	0.000142963	MPK5_ORYSJ	0	Mitogen-activated protein kinase 5	ZPchr0013g37828	0	PF00069.26|PF07714.18	.	KEGG:osa:4332475|KO:K20536	GO:0042742|GO:0050832|GO:0035556|GO:1901002|GO:0010468|GO:0009409|GO:0009414	defense response to bacterium|defense response to fungus|intracellular signal transduction|positive regulation of response to salt stress|regulation of gene expression|response to cold|response to water deprivation	GO:0005524|GO:0004707	ATP binding|MAP kinase activity	GO:0005737|GO:0005634	cytoplasm|nucleus	.	TRINITY_DN6001_c0_g1	.	TRINITY_DN6001_c0_g1
TRINITY_DN9530_c1_g1*	.	.	1.12547	0.00726499	M3K5G_ARATH	2.75e-144	Mitogen-activated protein kinase kinase kinase 5	ZPchr0013g38005	0	PF00069.26|PF07714.18	.	KEGG:ath:AT5G66850	GO:0000187|GO:0032147|GO:0071323|GO:0006952|GO:0002221|GO:0046777|GO:2000071|GO:1900424|GO:1900150|GO:0045088|GO:0007346|GO:0010200|GO:0023014|GO:0031098	activation of MAPK activity|activation of protein kinase activity|cellular response to chitin|defense response|pattern recognition receptor signaling pathway|protein autophosphorylation|regulation of defense response by callose deposition|regulation of defense response to bacterium|regulation of defense response to fungus|regulation of innate immune response|regulation of mitotic cell cycle|respo…	GO:0005524|GO:0004709|GO:0004674	ATP binding|MAP kinase kinase kinase activity|protein serine/threonine kinase activity	GO:0005737|GO:0005829|GO:0005886	cytoplasm|cytosol|plasma membrane	.	.	.	.
WRi_TRINITY_DN89750_c0_g1*	0.855544	0.00362193	1.01363	2.61e-05	M2K1_ORYSJ	0	Mitogen-activated protein kinase kinase 1	ZPchr0001g32007	0	PF07714.18|PF00069.26	.	KEGG:osa:4324023|KO:K04368	GO:0032147|GO:0002229|GO:0010311|GO:0007112|GO:0007346|GO:0023014|GO:0031098	activation of protein kinase activity|defense response to oomycetes|lateral root formation|male meiosis cytokinesis|regulation of mitotic cell cycle|signal transduction by protein phosphorylation|stress-activated protein kinase signaling cascade	GO:0005524|GO:0004708|GO:0051019|GO:0031435|GO:0004674	ATP binding|MAP kinase kinase activity|mitogen-activated protein kinase binding|mitogen-activated protein kinase kinase kinase binding|protein serine/threonine kinase activity	GO:0005737|GO:0009524	cytoplasm|phragmoplast	.	WRi_TRINITY_DN89750_c0_g1	.	.
WRi_TRINITY_DN13697_c0_g1*	.	.	1.00936	0.000249932	M2K2_ARATH	7.58e-143	Mitogen-activated protein kinase kinase 2	ZPchr0012g21305	0	PF07714.18|PF00069.26|PF17667.2	.	KEGG:ath:AT4G29810|KO:K20603	GO:0032147|GO:0060918|GO:0009631|GO:0009814|GO:0007346|GO:0009409|GO:0009651|GO:0023014|GO:0031098|GO:0010051	activation of protein kinase activity|auxin transport|cold acclimation|defense response, incompatible interaction|regulation of mitotic cell cycle|response to cold|response to salt stress|signal transduction by protein phosphorylation|stress-activated protein kinase signaling cascade|xylem and phloem pattern formation	GO:0005524|GO:0004708|GO:0004674	ATP binding|MAP kinase kinase activity|protein serine/threonine kinase activity	GO:0005737|GO:0005886	cytoplasm|plasma membrane	.	.		WRi_TRINITY_DN13697_c0_g1
TRINITY_DN12577_c0_g1	1.47697	0.000562849	2.26487	2.69e-10	MPK6_ORYSJ	0	Mitogen-activated protein kinase 6	ZPchr0012g20738	0	PF00069.26|PF07714.18	.	KEGG:osa:4349225|KO:K04464	GO:0035556|GO:0010468	intracellular signal transduction|regulation of gene expression	GO:0005524|GO:0004707	ATP binding|MAP kinase activity	GO:0005737|GO:0005634	cytoplasm|nucleus	0.765426	.	.	.
WRi_TRINITY_DN618_c0_g1	.	.	1.95458	0.000214219	MPK6_ORYSJ	0	Mitogen-activated protein kinase 6	ZPchr0010g9337	3.31e-23	PF00069.26|PF07714.18	.	KEGG:osa:4349225|KO:K04464	GO:0035556|GO:0010468	intracellular signal transduction|regulation of gene expression	GO:0005524|GO:0004707	ATP binding|MAP kinase activity	GO:0005737|GO:0005634	cytoplasm|nucleus	.	.	.	.
WRi_TRINITY_DN87055_c0_g1	.	.	1.50662	0.00350866	MPK7_ORYSJ	3.66e-138	Mitogen-activated protein kinase 7	ZPchr0010g8284	0	.	.	.	GO:0035556|GO:0010468	intracellular signal transduction|regulation of gene expression	GO:0005524|GO:0004707	ATP binding|MAP kinase activity	GO:0005737|GO:0005634	cytoplasm|nucleus	.	.	.	.
Ca2+ signaling
WRi_TRINITY_DN17927_c0_g1	1.54894	0.000205656	2.70881	1.84e-14	GLR27_ARATH	0	Glutamate receptor 2.7	ZPchr0002g24562	0	PF13458.7|PF01094.29|PF10613.10|PF00497.21|PF00060.27	sigP:1	KEGG:ath:AT2G29120|KO:K05387	GO:0006816|GO:0019722|GO:0071230	calcium ion transport|calcium-mediated signaling|cellular response to amino acid stimulus	GO:0005262|GO:0008066|GO:0015276|GO:0038023	calcium channel activity|glutamate receptor activity|ligand-gated ion channel activity|signaling receptor activity	GO:0016021|GO:0005886|GO:0005773	integral component of membrane|plasma membrane|vacuole	0.836147	.	.	.
WRi_TRINITY_DN90621_c0_g1	3.8091	0.00200714	3.04916	0.000208723	GLR28_ARATH	1.15e-33	Glutamate receptor 2.8	ZPchr0012g19879	5.83e-20	PF00060.27	.	KEGG:ath:AT2G29110|KO:K05387	GO:0006816|GO:0019722|GO:0071230	calcium ion transport|calcium-mediated signaling|cellular response to amino acid stimulus	GO:0005262|GO:0008066|GO:0015276|GO:0038023	calcium channel activity|glutamate receptor activity|ligand-gated ion channel activity|signaling receptor activity	GO:0016021|GO:0005886	integral component of membrane|plasma membrane	0.831909	.	.	.
TRINITY_DN12940_c0_g1*	.	.	1.05875	0.00708447	CNG17_ARATH	0	Cyclic nucleotide-gated ion channel 17	ZPchr0012g21071	0	PF00520.32|PF00612.28	.	KEGG:ath:AT4G30360|KO:K05391	.	.	GO:0005516|GO:0030552|GO:0030553|GO:0005249	calmodulin binding|cAMP binding|cGMP binding|voltage-gated potassium channel activity	GO:0016021|GO:0005886	integral component of membrane|plasma membrane	.	TRINITY_DN12940_c0_g1	.	.
TRINITY_DN7372_c0_g1	1.39078	0.0100293	1.85783	0.000107597	CBP_ORYSJ	9.89e-125	Calcium-binding protein CBP	ZPchr0009g2076	2.82e-136	PF13202.7|PF13405.7|PF00036.33|PF13202.7|PF13833.7	.	.	GO:0009610	response to symbiotic fungus	GO:0005509	calcium ion binding	.	.	.	.	.	.
TRINITY_DN12206_c0_g1	1.52432	0.0084641	1.48166	0.00418	CALM2_SOLTU	5.71e-59	Calmodulin-2/4	ZPchr0067g6548	3.35e-08	PF13833.7|PF00036.33|PF13202.7|PF13833.7|PF13499.7|PF00036.33|PF13405.7|PF13202.7|PF13833.7	.	.	GO:0019722	calcium-mediated signaling	GO:0005509	calcium ion binding	.	.	.	TRINITY_DN12206_c0_g1	.	TRINITY_DN12206_c0_g1
TRINITY_DN31307_c0_g1	1.5175	0.0286246	2.59929	0.000384394	CML4_ORYSJ	3.37e-101	Calmodulin-like protein 4	ZPchr0003g16916	6.81e-101	PF00036.33|PF13499.7|PF13405.7|PF13202.7|PF13833.7|PF00036.33|PF13202.7|PF13499.7|PF00036.33|PF13405.7|PF13202.7|PF12763.8|PF13833.7|PF00036.33|PF13202.7	.	KEGG:osa:4334072|KO:K02183	GO:0019722|GO:0000226	calcium-mediated signaling|microtubule cytoskeleton organization	GO:0005509|GO:0030234	calcium ion binding|enzyme regulator activity	.	.	.	TRINITY_DN31307_c0_g1	.	TRINITY_DN31307_c0_g1
WRi_TRINITY_DN41736_c0_g1	4.19497	1.55e-10	5.90716	4.71e-23	CML5_ORYSJ	8.26e-84	Calmodulin-like protein 5	ZPchr0009g659	9.34e-106	.	.	KEGG:osa:4352729|KO:K13448	GO:0019722|GO:0000226	calcium-mediated signaling|microtubule cytoskeleton organization	GO:0005509|GO:0030234	calcium ion binding|enzyme regulator activity	.	.	0.857469	WRi_TRINITY_DN41736_c0_g1	.	.
WRi_TRINITY_DN74548_c0_g1	2.8245	0.00334681	2.34448	0.00383776	CML14_ORYSJ	7.76e-74	Probable calcium-binding protein CML14	ZPchr0010g8367	4.29e-07	PF13833.7|PF13499.7|PF00036.33|PF13405.7|PF13202.7|PF13833.7|PF13833.7|PF00036.33|PF13202.7	.	KEGG:osa:4339701|KO:K13448	GO:0019722	calcium-mediated signaling	GO:0005509	calcium ion binding	.	.	.	.	.	.
WRi_TRINITY_DN60465_c0_g1	6.36427	2.09e-05	5.20816	3.52e-07	CML21_ORYSJ	1.92e-43	Probable calcium-binding protein CML21	ZPchr0010g8372	3.17e-57	PF13405.7|PF13499.7|PF00036.33|PF13202.7|PF13833.7|PF00036.33|PF13202.7	.	KEGG:osa:4338382|KO:K13448	.	.	GO:0005509	calcium ion binding	.	.	0.771937	WRi_TRINITY_DN60465_c0_g1	.	.
WRi_TRINITY_DN74167_c0_g1	8.12587	3e-08	8.83966	6.56e-14	CML46_ARATH	3.08e-18	Probable calcium-binding protein CML46	ZPchr0011g28775	5.25e-135	PF13499.7|PF00404.19	.	KEGG:ath:AT5G39670	GO:1900425	negative regulation of defense response to bacterium	GO:0005509	calcium ion binding	.	.	.	.	.	.
WRi_TRINITY_DN24743_c0_g1	.	.	2.27274	0.00398401	CML9_ORYSJ	2.76e-61	Probable calcium-binding protein CML9	ZPchr0067g6542	1.38e-89	.	.	KEGG:osa:4339171|KO:K02183	GO:0019722	calcium-mediated signaling	GO:0005509	calcium ion binding	.	.	.	WRi_TRINITY_DN24743_c0_g1	.	WRi_TRINITY_DN24743_c0_g1
TRINITY_DN24375_c0_g1	.	.	4.84159	5.07e-14	CB60C_ARATH	3.35e-55	Calmodulin-binding protein 60	ZPchr0009g1082	0	PF07887.12	.	KEGG:ath:AT2G18750	GO:0080142	regulation of salicylic acid biosynthetic process	GO:0005516|GO:0003700|GO:0043565	calmodulin binding|DNA-binding transcription factor activity|sequence-specific DNA binding	GO:0005634	nucleus	.	.	.	.
WRi_TRINITY_DN5320_c0_g1	.	.	2.26441	4.61e-11	CDPKK_ORYSJ	8.76e-100	Calcium-dependent protein kinase 20	ZPchr0007g4089	3.44e-61	PF00069.26	.	KEGG:osa:4343644|KO:K13412	GO:0035556|GO:0018105|GO:0046777	intracellular signal transduction|peptidyl-serine phosphorylation|protein autophosphorylation	GO:0005524|GO:0005509|GO:0009931|GO:0005516	ATP binding|calcium ion binding|calcium-dependent protein serine/threonine kinase activity|calmodulin binding	GO:0005737|GO:0005634|GO:0005886	cytoplasm|nucleus|plasma membrane	.	WRi_TRINITY_DN5320_c0_g1	.	.
WRi_TRINITY_DN2192_c1_g2	1.57918	9.61e-05	2.17534	1.29e-10	CDPK8_ORYSJ	0	Calcium-dependent protein kinase 8	ZPchr0013g37709	0	PF00069.26|PF07714.18|PF06293.15|PF13833.7|PF00036.33|PF13499.7|PF13202.7|PF13833.7|PF13499.7|PF00036.33|PF13405.7|PF13202.7|PF13833.7|PF00036.33|PF13202.7	.	KEGG:osa:4334519|KO:K13412	GO:0035556|GO:0018105|GO:0046777	intracellular signal transduction|peptidyl-serine phosphorylation|protein autophosphorylation	GO:0005524|GO:0005509|GO:0009931|GO:0005516	ATP binding|calcium ion binding|calcium-dependent protein serine/threonine kinase activity|calmodulin binding	GO:0005737|GO:0005634|GO:0005886	cytoplasm|nucleus|plasma membrane	0.823299	WRi_TRINITY_DN2192_c1_g2	.	.
TRINITY_DN33910_c0_g1	2.94639	6.57e-08	5.43819	3.04e-30	CIPKL_ORYSJ	4.13e-96	CBL-interacting protein kinase 21	ZPchr0013g36353	1.54e-98	PF00069.26|PF07714.18	.	KEGG:osa:4344036|KO:K07198	GO:0007165	signal transduction	GO:0005524|GO:0004674	ATP binding|protein serine/threonine kinase activity	.	.	.	.	.	.
WRi_TRINITY_DN19598_c0_g1	3.19435	6.74e-05	4.78625	1.21e-10	CIPKT_ORYSJ	0	CBL-interacting protein kinase 29	ZPchr0013g36071	0	PF00069.26|PF07714.18|PF14531.7|PF03822.15	.	KEGG:osa:4344285	GO:0007165	signal transduction	GO:0005524|GO:0004674	ATP binding|protein serine/threonine kinase activity	.	.	.	.	.	.
WRi_TRINITY_DN347_c0_g1	1.05799	0.0401477	2.19418	2.91e-06	CARLK_ARATH	9.58e-30	Calmodulin-binding receptor kinase CaMRLK	ZPchr0006g40748	1.03e-06	PF13516.7|PF00560.34|PF00560.34|PF13516.7|PF13516.7|PF00560.34|PF00560.34|PF13516.7|PF00560.34|PF13516.7|PF00560.34|PF13516.7|PF07714.18	sigP:1	KEGG:ath:AT5G45800	GO:0009793|GO:0046777|GO:0009733|GO:0009625|GO:0006970	embryo development ending in seed dormancy|protein autophosphorylation|response to auxin|response to insect|response to osmotic stress	GO:0005524|GO:0005516|GO:0004672	ATP binding|calmodulin binding|protein kinase activity	GO:0016021|GO:0016020|GO:0005886	integral component of membrane|membrane|plasma membrane	.	.	.	.
TRINITY_DN1148_c0_g1*	.	.	1.37278	0.00633686	CNBL1_ORYSJ	6.06e-140	Calcineurin B-like protein 1	ZPchr0010g8386	1.27e-143	PF13833.7|PF13499.7|PF13202.7	.	KEGG:osa:4349412|KO:K06268	.	.	GO:0005509	calcium ion binding	GO:0032578|GO:0005773	aleurone grain membrane|vacuole	.	.	.	.
WRi_TRINITY_DN37290_c0_g1	4.42525	9.01e-07	5.14574	1.01e-10	ERG1_ORYSJ	2.54e-54	Elicitor-responsive protein 1	ZPchr0007g5526	5.76e-65	.	.	KEGG:osa:4327497	GO:0006952	defense response	GO:0005544|GO:0046872	calcium-dependent phospholipid binding|metal ion binding	GO:0005737|GO:0005886	cytoplasm|plasma membrane	0.892511	.	.	.
Transcription factors
WRi_TRINITY_DN25752_c0_g1	7.4479	2.2e-16	6.87111	3.05e-22	BH041_ARATH	6.92e-17	Putative transcription factor bHLH041	ZPchr0001g32140	0	PF00010.27	.	KEGG:ath:AT5G56960	GO:0006355|GO:0010200	regulation of transcription, DNA-templated|response to chitin	GO:0003677|GO:0003700|GO:0046983	DNA binding|DNA-binding transcription factor activity|protein dimerization activity	GO:0005634	nucleus	0.876448	.	.	.
TRINITY_DN71940_c0_g1	1.63457	0.0207368	5.40897	7.61e-12	ERF1_SOLLC	1.6e-20	Ethylene-responsive transcription factor 1	ZPchr0006g42794	5.31e-101	.	.	.	GO:0006952|GO:0009873|GO:0009835	defense response|ethylene-activated signaling pathway|fruit ripening	GO:0003677|GO:0003700	DNA binding|DNA-binding transcription factor activity	GO:0005634	nucleus	.	.	.	.
WRi_TRINITY_DN19616_c0_g1	6.20818	3.05e-11	6.91925	5.21e-11	ERF92_ARATH	2.72e-41	Ethylene-responsive transcription factor 1B	ZPchr0003g18664	6.52e-115	.	.	KEGG:ath:AT3G23240|KO:K14516	GO:0006952|GO:0009873|GO:0009867	defense response|ethylene-activated signaling pathway|jasmonic acid mediated signaling pathway	GO:0003677|GO:0003700	DNA binding|DNA-binding transcription factor activity	GO:0005634	nucleus	0.847961	.	WRi_TRINITY_DN19616_c0_g1	WRi_TRINITY_DN19616_c0_g1
WRi_TRINITY_DN22793_c0_g1	4.70649	7.78e-05	6.85144	3.54e-10	ERF94_ARATH	2.09e-13	Ethylene-responsive transcription factor ERF094	ZPchr0009g2044	1.11e-66	PF00847.21	.	KEGG:ath:AT1G06160	GO:0009873|GO:0009861|GO:0009723|GO:0009753	ethylene-activated signaling pathway|jasmonic acid and ethylene-dependent systemic resistance|response to ethylene|response to jasmonic acid	GO:0003677|GO:0003700	DNA binding|DNA-binding transcription factor activity	.	.	.	.	WRi_TRINITY_DN22793_c0_g1	WRi_TRINITY_DN22793_c0_g1
TRINITY_DN71940_c0_g1	1.63457	0.0207368	5.40897	7.61e-12	ERF1_SOLLC	1.6e-20	Ethylene-responsive transcription factor 1	ZPchr0006g42794	5.31e-101	.	.	.	GO:0006952|GO:0009873|GO:0009835	defense response|ethylene-activated signaling pathway|fruit ripening	GO:0003677|GO:0003700	DNA binding|DNA-binding transcription factor activity	.	.	.	.	.	.
WRi_TRINITY_DN10143_c0_g2	1.4195	0.025686	4.30637	2.33e-10	ERF4_TOBAC	4.95e-20	Ethylene-responsive transcription factor 4	ZPchr0004g40357	2.81e-84	PF00847.21	.	KEGG:nta:107778042|KO:K09286	GO:0006952|GO:0009873	defense response|ethylene-activated signaling pathway	GO:0003677|GO:0003700	DNA binding|DNA-binding transcription factor activity	.	.	.	.	.	.
WRi_TRINITY_DN3719_c0_g2	.	.	3.57859	4.91e-06	EF114_ARATH	9.1e-09	Ethylene-responsive transcription factor ERF114	ZPchr0006g40727	2.26e-76	PF00847.21	.	KEGG:ath:AT5G61890	GO:0050832|GO:0009873|GO:0007275	defense response to fungus|ethylene-activated signaling pathway|multicellular organism development	GO:0003677|GO:0003700	DNA binding|DNA-binding transcription factor activity	.	.	.	.	.	.
WRi_TRINITY_DN1225_c0_g2	1.4387	0.0110128	4.12448	1.04e-14	TI10B_ORYSJ	1.01e-122	Protein TIFY 10b	ZPchr0007g5157	6.83e-152	PF06200.15|PF09425.11	.	KEGG:osa:4343899|KO:K13464	GO:0031347|GO:2000022|GO:0009611	regulation of defense response|regulation of jasmonic acid mediated signaling pathway|response to wounding	.	.	GO:0005634	.	.	WRi_TRINITY_DN1225_c0_g2	.	.
WRi_TRINITY_DN17304_c0_g1	.	.	4.35816	4.11e-05	TI10C_ORYSJ	5.7e-31	Protein TIFY 10c	ZPchr0002g26056	8.08e-36	PF06200.15	.	KEGG:osa:4347164|KO:K13464	GO:0006952|GO:0031347|GO:2000022|GO:0009611	defense response|regulation of defense response|regulation of jasmonic acid mediated signaling pathway|response to wounding	.	.	GO:0005829|GO:0005634	.	.	.	.	.
TRINITY_DN60241_c0_g1	4.77908	7.95e-09	4.7353	5.26e-12	TI11C_ORYSJ	3.71e-52	Protein TIFY 11c	ZPchr0006g42934	8.84e-94	PF06200.15|PF09425.11	.	KEGG:osa:4331833|KO:K13464	GO:0031347|GO:2000022|GO:0009611	regulation of defense response|regulation of jasmonic acid mediated signaling pathway|response to wounding	.	.	GO:0005634	.	.	TRINITY_DN60241_c0_g1	.	.
WRi_TRINITY_DN64599_c0_g1	.	.	4.90155	0.000102302	TI11E_ORYSJ	4.69e-13	Protein TIFY 11e	ZPchr0012g19988	1.36e-62	PF06200.15|PF09425.11	.	KEGG:osa:4348531|KO:K13464	GO:0031347|GO:2000022|GO:0009611	regulation of defense response|regulation of jasmonic acid mediated signaling pathway|response to wounding	.	.	GO:0005634	.	.	.	.	.
WRi_TRINITY_DN37456_c0_g1	0.89211	0.0132445	1.69525	2.37e-08	MYC2_ORYSJ	9.1e-40	Transcription factor MYC2	ZPchr0010g11296	6.99e-56	.	.	KEGG:osa:4349484|KO:K13422	GO:0006355	regulation of transcription, DNA-templated	GO:0003677|GO:0046983	DNA binding|protein dimerization activity	GO:0005634	.	.	WRi_TRINITY_DN37456_c0_g1	WRi_TRINITY_DN37456_c0_g1	.
WRi_TRINITY_DN21530_c0_g1	8.94836	2.8e-32	7.85863	3.02e-43	WRK50_ARATH	1.32e-32	Probable WRKY transcription factor 50	ZPchr0001g31668	1.73e-122	.	.	KEGG:ath:AT5G26170	GO:0050832|GO:0009867	defense response to fungus|jasmonic acid mediated signaling pathway	GO:0003700|GO:0043565	DNA-binding transcription factor activity|sequence-specific DNA binding	GO:0005634	nucleus	0.97789	.	.	.
TRINITY_DN41602_c0_g1	.	.	2.70529	0.00504226	WRK76_ORYSI	6.53e-105	WRKY transcription factor WRKY76	ZPchr0009g2397	3.52e-155	PF03106.16	.	.	GO:0009617|GO:0010200|GO:0009620|GO:0009751	response to bacterium|response to chitin|response to fungus|response to salicylic acid	GO:0003700|GO:0043565	DNA-binding transcription factor activity|sequence-specific DNA binding	GO:0005634	nucleus	.	.	.	.
WRi_TRINITY_DN17147_c0_g1	3.13127	1.49e-07	3.57792	1.69e-12	WRK24_ORYSI	4.4e-149	WRKY transcription factor WRKY24	ZPchr0001g31769	1.12e-12	PF03106.16|PF03106.16	.	.	GO:0009738|GO:0009740|GO:0009788|GO:0009938|GO:0045893|GO:0009737|GO:0009753	abscisic acid-activated signaling pathway|gibberellic acid mediated signaling pathway|negative regulation of abscisic acid-activated signaling pathway|negative regulation of gibberellic acid mediated signaling pathway|positive regulation of transcription, DNA-templated|response to abscisic acid|response to jasmonic acid	GO:0003700|GO:0043565	DNA-binding transcription factor activity|sequence-specific DNA binding	GO:0005634		0.883985	WRi_TRINITY_DN17147_c0_g1	.	WRi_TRINITY_DN17147_c0_g1
WRi_TRINITY_DN89794_c0_g1	1.47739	0.0365355	4.293	8.71e-05	JAMYB_ORYSJ	9.29e-07	Transcription factor JAMYB	ZPchr0009g631	1.03e-43	.	.	KEGG:osa:4351131|KO:K09422	GO:0006952|GO:0006355	defense response|regulation of transcription, DNA-templated	GO:0043565	sequence-specific DNA binding	GO:0005634	nucleus	.	.	.	.
WRi_TRINITY_DN81148_c0_g1	1.51371	0.0151486	4.50181	1.38e-11	TGAL7_ORYSJ	1.54e-71	Transcription factor TGAL7	ZPchr0009g320	1.49e-82	.	.	KEGG:osa:4346610|KO:K14431	GO:0006952|GO:0006351	defense response|transcription, DNA-templated	GO:0003700|GO:0043565	DNA-binding transcription factor activity|sequence-specific DNA binding	GO:0005634	nucleus	.	.	WRi_TRINITY_DN81148_c0_g1	.
WRi_TRINITY_DN19181_c0_g1	2.66218	0.000224851	4.85864	3.11e-14	TGAL9_ORYSJ	2.63e-135	Transcription factor TGAL9	ZPchr0002g25640	0	PF07716.16|PF00170.22|PF14144.7	.	.	GO:0006952|GO:0006351	defense response|transcription, DNA-templated	GO:0003700|GO:0043565	DNA-binding transcription factor activity|sequence-specific DNA binding	GO:0005634	nucleus	0.753694	.	.	.
WRi_TRINITY_DN41503_c0_g1	1.45213	0.0393148	4.36936	5.54e-07	PTI5_SOLLC	2.36e-16	Pathogenesis-related genes transcriptional activator PTI5	ZPchr0001g32008	1.42e-60	.	.	KEGG:sly:544042|KO:K13433	GO:0006952	defense response	GO:0003677|GO:0003700	DNA binding|DNA-binding transcription factor activity	GO:0005634	nucleus	.	.	.	.
TRINITY_DN3475_c0_g1	0.96649	0.00792663	2.38748	4.25e-16	NAC48_ORYSJ	2.62e-77	NAC domain-containing protein 48	FUN_006383-T1	1.74e-28	.	.	KEGG:osa:4325006	GO:1901002|GO:1902584|GO:0045893|GO:1900150|GO:0040008|GO:0009409|GO:0048364	positive regulation of response to salt stress|positive regulation of response to water deprivation|positive regulation of transcription, DNA-templated|regulation of defense response to fungus|regulation of growth|response to cold|root development	GO:0043565	sequence-specific DNA binding	GO:0005634	nucleus	.	.	.	.
WRi_TRINITY_DN1216_c0_g2	1.1798	0.00322769	1.57703	2.46e-06	TGA22_ORYSJ	8.75e-55	Transcription factor TGA2.2	ZPchr0003g17728	1.1e-57	.	.	KEGG:osa:4332660|KO:K14431	GO:0006952|GO:0006351	defense response|transcription, DNA-templated	GO:0003700|GO:0043565	DNA-binding transcription factor activity|sequence-specific DNA binding	GO:0005634	nucleus	0.781192	.	WRi_TRINITY_DN1216_c0_g2	.
WRi_TRINITY_DN19463_c0_g1	.	.	3.78284	7.17e-10	TGAL7_ORYSJ	0	Transcription factor TGAL7	ZPchr0002g25941	0	PF07716.16|PF00170.22|PF14144.7	.	KEGG:osa:4346610|KO:K14431	GO:0006952|GO:0006351	defense response|transcription, DNA-templated	GO:0003700|GO:0043565	DNA-binding transcription factor activity|sequence-specific DNA binding	GO:0005634	nucleus	.	.	WRi_TRINITY_DN19463_c0_g1	.
WRi_TRINITY_DN53904_c0_g1	.	.	6.25692	0.000680475	WRK62_ORYSJ	1.83e-67	WRKY transcription factor WRKY62	ZPchr0009g1841	1.53e-84	PF03106.16	.	KEGG:osa:4347070	GO:0006952|GO:1900425|GO:0009617|GO:0010200|GO:0009620|GO:0009751	defense response|negative regulation of defense response to bacterium|response to bacterium|response to chitin|response to fungus|response to salicylic acid	GO:0005524|GO:0003700|GO:0043565	ATP binding|DNA-binding transcription factor activity|sequence-specific DNA binding	GO:0005634	nucleus	.	.	.	.
PLANT HORMONE SIGNALING
Jasmonic acid
WRi_TRINITY_DN4116_c1_g2	2.44734	3.21e-05	4.60425	2.47e-19	LOX5_ORYSJ	0	Putative lipoxygenase 5	ZPchr0014g47459	0	PF01477.24|PF00305.20	.	.	GO:0034440|GO:0031408	lipid oxidation|oxylipin biosynthetic process	GO:0016165|GO:0046872|GO:0016702	linoleate 13S-lipoxygenase activity|metal ion binding|oxidoreductase activity, acting on single donors with incorporation of molecular oxygen, incorporation of two atoms of oxygen	.	.	.	.	.	.
TRINITY_DN30846_c0_g1	.	.	6.8367	7.03e-17	C74A1_ORYSJ	0	Allene oxide synthase 1, chloroplastic	ZPchr0013g35076	0	PF00067.23	.	KEGG:osa:4334233|KO:K01723	GO:0050832|GO:0009695|GO:0055114|GO:0031408|GO:0009753|GO:0009611|GO:0016125	defense response to fungus|jasmonic acid biosynthetic process|oxidation-reduction process|oxylipin biosynthetic process|response to jasmonic acid|response to wounding|sterol metabolic process	GO:0009978|GO:0020037|GO:0047987|GO:0005506|GO:0004497|GO:0016491|GO:0016705	allene oxide synthase activity|heme binding|hydroperoxide dehydratase activity|iron ion binding|monooxygenase activity|oxidoreductase activity|oxidoreductase activity, acting on paired donors, with incorporation or reduction of molecular oxygen	GO:0031969|GO:0009535|GO:0005739|GO:0010287	.	.	.	.	.
WRi_TRINITY_DN89812_c0_g1	2.10361	1.82e-05	2.60193	6.27e-10	OPR7_ORYSJ	0	12-oxophytodienoate reductase 7	ZPchr0010g8928	0	PF00724.21	.	KEGG:osa:4345762|KO:K05894	GO:0009695|GO:0031408|GO:0009620|GO:0010193|GO:0048443	jasmonic acid biosynthetic process|oxylipin biosynthetic process|response to fungus|response to ozone|stamen development	GO:0016629|GO:0010181|GO:0016491	12-oxophytodienoate reductase activity|FMN binding|oxidoreductase activity	GO:0005777	.	.	.	.	.
WRi_TRINITY_DN64109_c0_g1	.	.	3.3879	8.71e-05	DIOX5_ARATH	1.5e-137	Probable 2-oxoglutarate-dependent dioxygenase	ZPchr0003g18625	0	PF14226.7|PF03171.21	.	KEGG:ath:AT5G05600	GO:0097237|GO:0009813|GO:2000022|GO:0080167	cellular response to toxic substance|flavonoid biosynthetic process|regulation of jasmonic acid mediated signaling pathway|response to karrikin	GO:0051213|GO:0120091|GO:0046872	dioxygenase activity|jasmonic acid hydrolase|metal ion binding	GO:0005829	.	.	.	.	.
WRi_TRINITY_DN22502_c0_g1	.	.	2.01152	0.00308721	THIK2_ARATH	0	3-ketoacyl-CoA thiolase 2, peroxisomal	ZPchr0012g19992	0	PF00108.24|PF02803.19	.	KEGG:ath:AT2G33150|KO:K07513	GO:0006635|GO:0010111|GO:0009695|GO:0031408|GO:0010124|GO:0009789|GO:0009611	fatty acid beta-oxidation|glyoxysome organization|jasmonic acid biosynthetic process|oxylipin biosynthetic process|phenylacetate catabolic process|positive regulation of abscisic acid-activated signaling pathway|response to wounding	GO:0003988	acetyl-CoA C-acyltransferase activity	GO:0005783|GO:0009514|GO:0005739|GO:0005730|GO:0005777|GO:0005774	.	.	.	.	.
WRi_TRINITY_DN35451_c0_g1*	.	.	1.33346	0.00765672	COI1A_ORYSJ	2.4e-10	Coronatine-insensitive protein homolog 1a	ZPchr0013g35269	3.68e-61	.	.	KEGG:osa:4324818|KO:K13463	GO:0002213|GO:2000022|GO:0031146|GO:0006511	defense response to insect|regulation of jasmonic acid mediated signaling pathway|SCF-dependent proteasomal ubiquitin-dependent protein catabolic process|ubiquitin-dependent protein catabolic process	.	.	GO:0019005	.	.	.	.	.
WRi_TRINITY_DN28147_c0_g1	.	.	6.11306	5.48e-12	DIOX5_ARATH	7.02e-155	Probable 2-oxoglutarate-dependent dioxygenase	ZPchr0005g14695	1.61e-146	PF14226.7|PF03171.21	.	KEGG:ath:AT5G05600	GO:0097237|GO:0009813|GO:2000022|GO:0080167	cellular response to toxic substance|flavonoid biosynthetic process|regulation of jasmonic acid mediated signaling pathway|response to karrikin	GO:0051213|GO:0120091|GO:0046872	dioxygenase activity|jasmonic acid hydrolase|metal ion binding	GO:0005829	.	.	.	.	.
Salicylic acid
WRi_TRINITY_DN54187_c0_g1	.	.	4.15478	1.69e-08	NPR1_ORYSJ	0	BTB/POZ domain and ankyrin repeat-containing protein NPR1	ZPchr0001g30384	0	PF00651.32|PF11900.9|PF12796.8|PF00023.31|PF12313.9	.	KEGG:osa:4327315|KO:K14508	GO:0042742|GO:0050832|GO:0106167|GO:0009682|GO:0031348|GO:0045893|GO:2000022|GO:2000031|GO:0010112|GO:0009408|GO:0080027|GO:0001666|GO:0009625|GO:0009611|GO:0009862	defense response to bacterium|defense response to fungus|extracellular ATP signaling|induced systemic resistance|negative regulation of defense response|positive regulation of transcription, DNA-templated|regulation of jasmonic acid mediated signaling pathway|regulation of salicylic acid mediated signaling pathway|regulation of systemic acquired resistance|response to heat|response to herbivore|r…	.	.	GO:0005737|GO:0005634	.	.	.	.	.
WRi_TRINITY_DN74813_c0_g1	7.37068	6.7e-05	5.04016	0.000308477	NRH1_ORYSJ	4.05e-10	NRR repressor homolog 1	ZPchr0005g16107	8.86e-58	.	.	KEGG:osa:4338570	GO:0006952|GO:0010112	defense response|regulation of systemic acquired resistance	.	.	GO:0005634	.	.	.	.	.
WRi_TRINITY_DN2797_c0_g1	3.64681	0.000407064	6.14574	1.47e-12	EPS1_ARATH	1.08e-44	Protein ENHANCED PSEUDOMONAS SUSCEPTIBILITY 1	ZPchr0007g4732	9.21e-56	PF02458.16	.	KEGG:ath:AT5G67160	GO:0006952|GO:1900424|GO:1900150|GO:0009617|GO:0009753|GO:0009697	defense response|regulation of defense response to bacterium|regulation of defense response to fungus|response to bacterium|response to jasmonic acid|salicylic acid biosynthetic process	GO:0016747	transferase activity, transferring acyl groups other than amino-acyl groups	.	.	0.834801	.	.	.
Ethylene								.
WRi_TRINITY_DN90223_c0_g1	.	.	4.69017	0.000161129	ACCO1_ARATH	1.37e-77	1-aminocyclopropane-1-carboxylate oxidase 1	ZPchr0001g32136	2.86e-174	.	.	KEGG:ath:AT2G19590|KO:K05933	GO:0071398|GO:0071732|GO:0051365|GO:0006952|GO:0009693	cellular response to fatty acid|cellular response to nitric oxide|cellular response to potassium ion starvation|defense response|ethylene biosynthetic process	GO:0009815|GO:0051213|GO:0031418|GO:0046872	1-aminocyclopropane-1-carboxylate oxidase activity|dioxygenase activity|L-ascorbic acid binding|metal ion binding	.	.	.	.	.	.
WRi_TRINITY_DN17193_c0_g1	7.47027	1e-13	7.66816	9.13e-19	1A1C_SOYBN	0	1-aminocyclopropane-1-carboxylate synthase	ZPchr0060g7198	0	PF00155.22	.	KEGG:gmx:547976|KO:K20772	GO:0009693|GO:0009835	ethylene biosynthetic process|fruit ripening	GO:0016847|GO:0030170	1-aminocyclopropane-1-carboxylate synthase activity|pyridoxal phosphate binding		.	0.923008	.	.	WRi_TRINITY_DN17193_c0_g1
Abscisic acid
WRi_TRINITY_DN71845_c0_g1	5.12583	2.73e-12	5.79303	1.37e-17	FERON_ARATH	1.05e-120	Receptor-like protein kinase FERONIA	ZPchr0013g35150	5.3e-09	PF12819.8|PF11721.9	.	KEGG:ath:AT3G51550	GO:0009738|GO:0009742|GO:0050832|GO:0009873|GO:0009788|GO:0030308|GO:0010483|GO:0009791|GO:0046777|GO:0009741|GO:0009723|GO:0048364|GO:0010118	abscisic acid-activated signaling pathway|brassinosteroid mediated signaling pathway|defense response to fungus|ethylene-activated signaling pathway|negative regulation of abscisic acid-activated signaling pathway|negative regulation of cell growth|pollen tube reception|post-embryonic development|protein autophosphorylation|response to brassinosteroid|response to ethylene|root development|stomata…	GO:0005524|GO:0004672|GO:0004674	ATP binding|protein kinase activity|protein serine/threonine kinase activity	GO:0043680|GO:0016021|GO:0005886|GO:0009506		0.914233	.	.	.
WRi_TRINITY_DN94177_c0_g1	3.01479	0.00112149	5.24824	4.72e-06	E70B1_ARATH	1.18e-39	Exocyst complex component EXO70B1	ZPchr0009g1166	2.03e-152	PF03081.16	.	KEGG:ath:AT5G58430	GO:0006952|GO:0052542|GO:0042742|GO:0050832|GO:0006887|GO:0006955|GO:0009789|GO:0090333|GO:0009414	defense response|defense response by callose deposition|defense response to bacterium|defense response to fungus|exocytosis|immune response|positive regulation of abscisic acid-activated signaling pathway|regulation of stomatal closure|response to water deprivation	.	.	GO:0005829|GO:0012505|GO:0000145|GO:0070062|GO:0045335|GO:0005886		0.848338	.	.	.
WRi_TRINITY_DN44524_c0_g1	.	.	4.76814	1.96e-15	M2K5_ARATH	7.43e-125	Mitogen-activated protein kinase kinase 5	ZPchr0002g22969	0	PF00069.26|PF07714.18	.	KEGG:ath:AT3G21220|KO:K13413	GO:0009738|GO:0032147|GO:0051301|GO:0009814|GO:0010227|GO:0010229|GO:0009626|GO:0010365|GO:0007346|GO:0010082|GO:0090333|GO:0051510|GO:0023014|GO:0031098	abscisic acid-activated signaling pathway|activation of protein kinase activity|cell division|defense response, incompatible interaction|floral organ abscission|inflorescence development|plant-type hypersensitive response|positive regulation of ethylene biosynthetic process|regulation of mitotic cell cycle|regulation of root meristem growth|regulation of stomatal closure|regulation of unidimensio…	GO:0005524|GO:0004708|GO:0004674	ATP binding|MAP kinase kinase activity|protein serine/threonine kinase activity	GO:0005737		.	.	.	.
WRi_TRINITY_DN11387_c0_g1	1.65042	0.000545728	2.75289	1.37e-17	GAP1_ORYSJ	1.05e-120	GTPase activating protein 1	ZPchr0002g23148		PF00168.31	.	KEGG:osa:4329192	GO:0009738|GO:0006952|GO:1902479|GO:0043547|GO:1901002|GO:0009651|GO:0009611	abscisic acid-activated signaling pathway|defense response|positive regulation of defense response to bacterium, incompatible interaction|positive regulation of GTPase activity|positive regulation of response to salt stress|response to salt stress|response to wounding	GO:0005096|GO:0008289|GO:0046872	GTPase activator activity|lipid binding|metal ion binding	GO:0005829|GO:0005634|GO:0005886	cytosol|nucleus|plasma membrane		.	.	.
WRi_TRINITY_DN16018_c0_g1	1.59098	5.75e-06	2.24187	2.26e-14	GPA1_ORYSJ	1.86e-69	Guanine nucleotide-binding protein alpha-1 subunit	ZPchr0005g15606	3.53e-119	PF04525.13	.	KEGG:osa:4338448|KO:K19729	GO:0007188|GO:0009742|GO:0006952|GO:0009870|GO:0010476|GO:0048639	adenylate cyclase-modulating G protein-coupled receptor signaling pathway|brassinosteroid mediated signaling pathway|defense response|defense response signaling pathway, resistance gene-dependent|gibberellin mediated signaling pathway|positive regulation of developmental growth	GO:0001664|GO:0031683|GO:0005525|GO:0003924|GO:0046872	G protein-coupled receptor binding|G-protein beta/gamma-subunit complex binding|GTP binding|GTPase activity|metal ion binding	GO:0005834|GO:0005886		0.879755	.	.	.
Phytoalexin								.
WRi_TRINITY_DN5222_c0_g1	7.5499	3.45e-15	6.76074	4.02e-20	MOMAS_ORYSJ	1.26e-51	Momilactone A synthase	ZPchr0013g37573	0	PF00106.26|PF08659.11|PF13561.7	.	KEGG:osa:4335093|KO:K13070	.	.	GO:0102960	momilactone-A synthase activity	.	.	0.910378	.	.	.
WRi_TRINITY_DN74967_c0_g1	.	.	4.623	0.000174849	C71Z6_ORYSJ	3.15e-82	Ent-isokaurene C2/C3-hydroxylase	ZPchr0001g32242	0	PF00067.23	.	KEGG:osa:4329725|KO:K16083	GO:0016102|GO:0055114	diterpenoid biosynthetic process|oxidation-reduction process	GO:0036201|GO:0020037|GO:0005506|GO:0016709	ent-isokaurene C2-hydroxylase activity|heme binding|iron ion binding|oxidoreductase activity, acting on paired donors, with incorporation or reduction of molecular oxygen, NAD(P)H as one donor, and incorporation of one atom of oxygen	GO:0016021|GO:0016020	integral component of membrane|membrane	.	.	.	.
WRi_TRINITY_DN4445_c1_g1	5.48221	2.75e-08	7.2171	1.34e-16	C76M5_ORYSJ	3.17e-21	Cytochrome P450 76M5	ZPchr0006g40673	6.05e-32	PF00067.23	.	KEGG:osa:4329721	GO:0006952|GO:0051502|GO:0016102|GO:0055114	defense response|diterpene phytoalexin biosynthetic process|diterpenoid biosynthetic process|oxidation-reduction process	GO:0102597|GO:0020037|GO:0005506|GO:0004497|GO:0016709	3alpha-hydroxy-ent-sandaracopimardiene 9-beta-monooxygenase activity|heme binding|iron ion binding|monooxygenase activity|oxidoreductase activity, acting on paired donors, with incorporation or reduction of molecular oxygen, NAD(P)H as one donor, and incorporation of one atom of oxygen	GO:0016021|GO:0016020	integral component of membrane|membrane	.	.	.	.
TRINITY_DN69815_c0_g1	9.11298	2.13e-26	8.08132	7.3e-31	KSL8_ORYSJ	1.04e-105	Stemar-13-ene synthase putative kaurene synthase	ZPchr0006g45140	0	PF01397.22|PF03936.17	.	KEGG:osa:4350502|KO:K14044	GO:0006952|GO:0016102	defense response|diterpenoid biosynthetic process	GO:0000287|GO:0034278|GO:0010333	magnesium ion binding|stemar-13-ene synthase activity|terpene synthase activity	.	.	.	.	.	.
WRi_TRINITY_DN7627_c0_g1	11.1167	1.22e-28	7.97855	1.67e-28	CPS2_ORYSJ	0	Ent-copalyl diphosphate synthase 2, chloroplastic	ZPchr0006g41229	3.18e-39	PF00432.22|PF01397.22|PF03936.17	.	KEGG:osa:9266189|KO:K04120	GO:0006952|GO:0016102|GO:0009686|GO:0009685	defense response|diterpenoid biosynthetic process|gibberellin biosynthetic process|gibberellin metabolic process	GO:0009905|GO:0000287|GO:0010333	ent-copalyl diphosphate synthase activity|magnesium ion binding|terpene synthase activity	GO:0009507	chloroplast	.	.	.	.
WRi_TRINITY_DN723_c0_g1	8.73857	1.36e-24	8.08662	5.67e-30	CPS2_ORYSJ	0	Ent-copalyl diphosphate synthase 2, chloroplastic	ZPchr0006g43754	7.19e-88	PF01397.22|PF03936.17	.	KEGG:osa:9266189|KO:K04120	GO:0006952|GO:0016102|GO:0009686|GO:0009685	defense response|diterpenoid biosynthetic process|gibberellin biosynthetic process|gibberellin metabolic process	GO:0009905|GO:0000287|GO:0010333	ent-copalyl diphosphate synthase activity|magnesium ion binding|terpene synthase activity	GO:0009507	chloroplast	.	.	.	.
WRi_TRINITY_DN4445_c0_g1	6.15084	1.13e-09	8.15409	5.52e-24	C76M7_ORYSJ	0	Ent-cassadiene C11-alpha-hydroxylase 1	ZPchr0006g43762	0	PF00067.23	.	KEGG:osa:4341447|KO:K16084	GO:0006952|GO:0051502|GO:0016102|GO:0055114	defense response|diterpene phytoalexin biosynthetic process|diterpenoid biosynthetic process|oxidation-reduction process	GO:0036202|GO:0020037|GO:0005506|GO:0004497|GO:0016709	ent-cassa-12,15-diene 11-hydroxylase activity|heme binding|iron ion binding|monooxygenase activity|oxidoreductase activity, acting on paired donors, with incorporation or reduction of molecular oxygen, NAD(P)H as one donor, and incorporation of one atom of oxygen	GO:0016021|GO:0016020	integral component of membrane|membrane	.	.	.	.
WRi_TRINITY_DN1038_c1_g1	6.37314	8.92e-19	7.71732	2.87e-38	KSL7_ORYSI	0	Ent-cassa-12,15-diene synthase	ZPchr0006g43262	2.44e-49	PF01397.22|PF03936.17|PF19086.1	.	.	GO:0006952	defense response	GO:0034277|GO:0000287|GO:0010333	ent-cassa-12,15-diene synthase activity|magnesium ion binding|terpene synthase activity	.	.	.	.	.	.
WRi_TRINITY_DN15743_c0_g1	5.76407	4.01e-07	6.40399	2.04e-12	C71Z7_ORYSJ	0	Ent-cassadiene hydroxylase	ZPchr0006g43948	0	PF00067.23	.	KEGG:osa:4329726|KO:K21291	GO:0016102|GO:0055114	diterpenoid biosynthetic process|oxidation-reduction process	GO:0020037|GO:0005506|GO:0016709	heme binding|iron ion binding|oxidoreductase activity, acting on paired donors, with incorporation or reduction of molecular oxygen, NAD(P)H as one donor, and incorporation of one atom of oxygen	GO:0016021|GO:0016020	integral component of membrane|membrane	.	.	.	.
References:																							.	.	.	.	.	.	.	.	.	.	.	.	.	.	.	.	.	.
i Log2-fold-change = logarithm in base 2 of the gene expression fold changes when comparing NWR gene expression during Bipolaris oryzae colonization versus NWR mock inoculated; p-value adj = probaility value adjusted for multiple tests (Benjamini-Hochberg false discovery rate estimation (Storey and Tibshirani, 2003))
ii Zizania palustris draft assembly (Haas et al., 2021)
iii Genes explaining ≥ 75% of the variation due to treatmets
* Genes with maximum log2-fold change under 1.5
